# Supplementary material for: Tris(tetra­hydro­furan-κO)tris­[tris­(thio­phen-2-yl)methano­lato-κO]terbium(III) tetra­hydro­furan monosolvate
Source: Acta Crystallogr Sect E Struct Rep Online. 2011 Nov 9;67(Pt 12):m1712. doi: 10.1107/S160053681104623X (PMC3238632; doi:10.1107/S160053681104623X)
Supplement: Supplementary file 1 [file e-67-m1712-sup1.cif]

##############################################################################
#                                                                            #
# This CIF contains the data in a paper accepted for publication in          #
# Acta Crystallographica Section E. It conforms to the requirements of       #
# Notes for Authors for Acta Crystallographica Section E, and has been       #
# peer reviewed under the auspices of the IUCr Commission on Journals.       #
#                                                                            #
# Full details of the Crystallographic Information File format               #
# are given in the paper "The Crystallographic Information File (CIF):       #
# a New Standard Archive File for Crystallography" by S. R. Hall, F. H.      #
# Allen and I. D. Brown [Acta Cryst. (1991), A47, 655-685].                  #
#                                                                            #
# The current version of the core CIF dictionary is obtainable from          #
# ftp://ftp.iucr.org/pub/cif_core.dic.                                       #
#                                                                            #
# Software is freely available for graphical display of the structure(s)     #
# in this CIF. For information consult the CIF software page                 #
# http://www.iucr.org/resources/cif/software.                                #
#                                                                            #
# This file may be used for bona fide research purposes within the           #
# scientific community so long as proper attribution is given to the journal # 
# article from which it was obtained.                                        #
#                                                                            #
##############################################################################
data_I
_audit_creation_method     SHELXL-97
_chemical_name_systematic
;
Tris(tetrahydrofuran-\k<i>O</i>)tris[tris(thiophen-2-yl)methanolato-
\k<i>O</i>]terbium(III) tetrahydrofuran monosolvate
;
_chemical_name_common     ?
_chemical_formula_moiety     'C51 H51 O6 S9 Tb, C4 H8 O'
_chemical_formula_sum     'C55 H59 O7 S9 Tb'
_chemical_formula_iupac     '[Tb (C13 H9 O S3)3 (C4 H8 O)3], C4 H8 O'
_chemical_formula_weight     1279.48
_chemical_melting_point     ?
_symmetry_cell_setting     trigonal
_symmetry_space_group_name_H-M     'R 3'
loop_
    _symmetry_equiv_pos_as_xyz
    'x, y, z'
    '-y, x-y, z'
    '-x+y, -x, z'
    'x+2/3, y+1/3, z+1/3'
    '-y+2/3, x-y+1/3, z+1/3'
    '-x+y+2/3, -x+1/3, z+1/3'
    'x+1/3, y+2/3, z+2/3'
    '-y+1/3, x-y+2/3, z+2/3'
    '-x+y+1/3, -x+2/3, z+2/3'
_cell_length_a     13.9131(4)
_cell_length_b     13.9131(4)
_cell_length_c     24.6789(7)
_cell_angle_alpha     90.00
_cell_angle_beta     90.00
_cell_angle_gamma     120.00
_cell_volume     4137.2(2)
_cell_formula_units_Z     3
_cell_measurement_reflns_used     9799
_cell_measurement_theta_min     2.93
_cell_measurement_theta_max     31.97
_cell_measurement_temperature     132(2)
_exptl_crystal_description     block
_exptl_crystal_colour     colourless
_exptl_crystal_size_max     0.35
_exptl_crystal_size_mid     0.27
_exptl_crystal_size_min     0.24
_exptl_crystal_density_diffrn     1.541
_exptl_crystal_density_meas     ?
_exptl_crystal_density_method     'not measured'
_exptl_crystal_F_000     1962
_exptl_absorpt_coefficient_mu     1.674
_exptl_absorpt_correction_type     multi-scan
_exptl_absorpt_process_details     '(SADABS; Bruker, 2010)'
_exptl_absorpt_correction_T_min     0.5927
_exptl_absorpt_correction_T_max     0.6934
_exptl_special_details     ?
_diffrn_ambient_temperature     132(2)
_diffrn_radiation_type     MoK\a
_diffrn_radiation_wavelength     0.71073
_diffrn_radiation_source     'fine-focus sealed tube'
_diffrn_radiation_monochromator     graphite
_diffrn_measurement_device_type     'Bruker APEXII CCD'
_diffrn_measurement_method     '\f and \w scans'
_diffrn_detector_area_resol_mean     ?
_diffrn_reflns_number     28927
_diffrn_reflns_av_R_equivalents     0.0917
_diffrn_reflns_av_sigmaI/netI     0.0611
_diffrn_reflns_theta_min     1.88
_diffrn_reflns_theta_max     32.03
_diffrn_reflns_theta_full     32.03
_diffrn_measured_fraction_theta_max     0.997
_diffrn_measured_fraction_theta_full     0.997
_diffrn_reflns_limit_h_min     -20
_diffrn_reflns_limit_h_max     20
_diffrn_reflns_limit_k_min     -20
_diffrn_reflns_limit_k_max     20
_diffrn_reflns_limit_l_min     -36
_diffrn_reflns_limit_l_max     34
_refine_special_details
;
Refinement of <i>F</i>^2^ against ALL reflections. The weighted <i>R</i>-factor
<i>wR</i> and goodness of fit <i>S</i> are based on <i>F</i>^2^, conventional
<i>R</i>-factors <i>R</i> are based on <i>F</i>, with <i>F</i> set to zero for
negative <i>F</i>^2^. The threshold expression of <i>F</i>^2^ >
\s(<i>F</i>^2^) is used only for calculating <i>R</i>-factors(gt) <i>etc</i>.
and is not relevant to the choice of reflections for refinement.
<i>R</i>-factors based on <i>F</i>^2^ are statistically about twice as large
as those based on <i>F</i>, and <i>R</i>- factors based on ALL data will be
even larger.
;
_reflns_number_total     6212
_reflns_number_gt     6197
_reflns_threshold_expression     I>2sigma(I)
_refine_ls_structure_factor_coef     Fsqd
_refine_ls_matrix_type     full
_refine_ls_R_factor_all     0.0351
_refine_ls_R_factor_gt     0.0350
_refine_ls_wR_factor_gt     0.0850
_refine_ls_wR_factor_ref     0.0852
_refine_ls_goodness_of_fit_ref     1.040
_refine_ls_restrained_S_all     1.042
_refine_ls_number_reflns     6212
_refine_ls_number_parameters     260
_refine_ls_number_restraints     16
_refine_ls_hydrogen_treatment     constr
_refine_ls_weighting_scheme     calc
_refine_ls_weighting_details
         'calc w=1/[\s^2^(Fo^2^)+(0.0501P)^2^+0.0000P] where P=(Fo^2^+2Fc^2^)/3'
_atom_sites_solution_hydrogens     geom
_atom_sites_solution_primary     direct
_atom_sites_solution_secondary     difmap
_refine_ls_shift/su_max     0.001
_refine_ls_shift/su_mean     0.000
_refine_diff_density_max     1.025
_refine_diff_density_min     -0.630
_refine_ls_extinction_method     none
_refine_ls_extinction_coef     ?
_refine_ls_abs_structure_details     'Flack (1983), 3011 Friedel pairs'
_refine_ls_abs_structure_Flack     0.089(8)
loop_
    _atom_type_symbol
    _atom_type_description
    _atom_type_scat_dispersion_real
    _atom_type_scat_dispersion_imag
    _atom_type_scat_source
    'C' 'C' 0.0033 0.0016
                         'International Tables Vol C Tables 4.2.6.8 and 6.1.1.4'
    'H' 'H' 0.0000 0.0000
                         'International Tables Vol C Tables 4.2.6.8 and 6.1.1.4'
    'O' 'O' 0.0106 0.0060
                         'International Tables Vol C Tables 4.2.6.8 and 6.1.1.4'
    'S' 'S' 0.1246 0.1234
                         'International Tables Vol C Tables 4.2.6.8 and 6.1.1.4'
    'Tb' 'Tb' -0.1723 4.1537
                         'International Tables Vol C Tables 4.2.6.8 and 6.1.1.4'
_computing_data_collection     'APEX2 (Bruker, 2010)'
_computing_cell_refinement     'SAINT (Bruker, 2010)'
_computing_data_reduction     'SAINT (Bruker, 2010)'
_computing_structure_solution     'SHELXS97 (Sheldrick, 2008)'
_computing_structure_refinement     'SHELXL97 (Sheldrick, 2008)'
_computing_molecular_graphics     'DIAMOND (Brandenburg, 1999)'
_computing_publication_material     'SHELXTL (Sheldrick, 2008)'
loop_
    _atom_site_type_symbol
    _atom_site_label
    _atom_site_fract_x
    _atom_site_fract_y
    _atom_site_fract_z
    _atom_site_U_iso_or_equiv
    _atom_site_adp_type
    _atom_site_calc_flag
    _atom_site_refinement_flags
    _atom_site_occupancy
    _atom_site_symmetry_multiplicity
    _atom_site_disorder_assembly
    _atom_site_disorder_group
    Tb Tb 0.6667 0.3333 0.0413 0.01172(5) Uani d S 1 3 . .
    O O1 0.79633(18) 0.47581(17) 0.08025(10) 0.0197(4) Uani d . 1 1 . .
    C C1 0.8664(2) 0.5704(2) 0.10997(12) 0.0167(4) Uani d . 1 1 A .
    C C2 0.9868(2) 0.6079(2) 0.09631(12) 0.0190(5) Uani d D 1 1 . .
    C C3 1.0824(2) 0.6674(3) 0.12849(16) 0.0288(7) Uani d D 1 1 . .
    H H3 1.0822 0.6906 0.1647 0.035 Uiso calc R 1 1 . .
    C C4 1.1800(3) 0.6882(3) 0.0992(2) 0.0363(8) Uani d D 1 1 . .
    H H4 1.2527 0.7275 0.1140 0.044 Uiso calc R 1 1 . .
    C C5 1.1588(3) 0.6466(4) 0.0488(2) 0.0375(9) Uani d D 1 1 . .
    H H5 1.2143 0.6538 0.0241 0.045 Uiso calc R 1 1 . .
    S S1 1.02039(8) 0.57944(10) 0.03432(4) 0.0351(2) Uani d D 1 1 . .
    C C6 0.8418(2) 0.6629(2) 0.09634(12) 0.0187(5) Uani d . 1 1 . .
    C C7 0.9090(3) 0.7650(2) 0.07317(15) 0.0253(6) Uani d . 1 1 . .
    H H7 0.9852 0.7933 0.0649 0.030 Uiso calc R 1 1 . .
    C C8 0.8506(4) 0.8236(3) 0.0629(2) 0.0325(8) Uani d . 1 1 . .
    H H8 0.8838 0.8946 0.0463 0.039 Uiso calc R 1 1 . .
    C C9 0.7454(4) 0.7689(3) 0.07891(19) 0.0356(8) Uani d . 1 1 . .
    H H9 0.6957 0.7967 0.0757 0.043 Uiso calc R 1 1 . .
    S S2 0.71026(8) 0.64206(9) 0.10600(6) 0.0457(3) Uani d . 1 1 . .
    C C10 0.8529(3) 0.5479(3) 0.17053(15) 0.0199(5) Uani d D 1 1 . .
    C C11A 0.8283(16) 0.4490(13) 0.1987(6) 0.030(3) Uani d PD 0.56 1 A 1
    H H11A 0.8100 0.3808 0.1816 0.036 Uiso calc PR 0.56 1 A 1
    C C12 0.8348(4) 0.4655(4) 0.25796(17) 0.0389(9) Uani d D 1 1 . .
    H H12 0.8268 0.4123 0.2844 0.047 Uiso calc R 1 1 A 1
    C C13 0.8540(4) 0.5678(4) 0.26810(18) 0.0424(10) Uani d D 1 1 A .
    H H13 0.8523 0.5917 0.3040 0.051 Uiso calc R 1 1 B 1
    S S3A 0.8801(5) 0.6495(4) 0.21652(15) 0.0368(10) Uani d PD 0.56 1 A 1
    C C11B 0.8561(19) 0.6242(19) 0.2149(5) 0.032(4) Uani d PD 0.44 1 A 2
    H H11B 0.8589 0.6934 0.2105 0.038 Uiso calc PR 0.44 1 A 2
    S S3B 0.8378(5) 0.4296(4) 0.19555(18) 0.0260(7) Uani d PD 0.44 1 A 2
    O O2 0.54323(18) 0.20269(19) -0.03269(10) 0.0211(4) Uani d . 1 1 D .
    C C14 0.4229(3) 0.1518(4) -0.0337(2) 0.0463(12) Uani d . 1 1 D .
    H H14A 0.4009 0.1996 -0.0535 0.056 Uiso calc R 1 1 . .
    H H14B 0.3933 0.1409 0.0037 0.056 Uiso calc R 1 1 . .
    C C15 0.3793(4) 0.0435(4) -0.0614(2) 0.0401(9) Uani d D 1 1 . .
    H H15A 0.3016 0.0124 -0.0736 0.048 Uiso calc R 1 1 C 1
    H H15B 0.3870 -0.0118 -0.0394 0.048 Uiso calc R 1 1 C 1
    C C16A 0.4628(7) 0.0895(11) -0.1084(4) 0.041(3) Uani d PD 0.50 1 D 1
    H H16A 0.4482 0.1378 -0.1324 0.049 Uiso calc PR 0.50 1 D 1
    H H16B 0.4616 0.0291 -0.1301 0.049 Uiso calc PR 0.50 1 D 1
    C C16B 0.4724(8) 0.0512(9) -0.0970(6) 0.045(3) Uani d PD 0.50 1 D 2
    H H16C 0.4575 0.0568 -0.1358 0.054 Uiso calc PR 0.50 1 D 2
    H H16D 0.4818 -0.0141 -0.0918 0.054 Uiso calc PR 0.50 1 D 2
    C C17 0.5743(3) 0.1570(3) -0.07751(15) 0.0311(7) Uani d D 1 1 . .
    H H17A 0.6026 0.1083 -0.0646 0.037 Uiso calc R 1 1 D 1
    H H17B 0.6313 0.2164 -0.1006 0.037 Uiso calc R 1 1 D 1
    O O3 1.3333 0.6667 -0.0517(2) 0.0472(13) Uani d SD 1 3 . .
    C C18A 1.3679(16) 0.7658(11) -0.0835(5) 0.044(3) Uani d PD 0.33 1 E 1
    H H18A 1.4446 0.8179 -0.0763 0.053 Uiso d PR 0.33 1 E 1
    H H18B 1.3247 0.7999 -0.0742 0.053 Uiso d PR 0.33 1 E 1
    C C18B 1.281(2) 0.704(3) -0.0866(7) 0.075(8) Uani d PD 0.33 1 . 2
    H H18C 1.2850 0.7696 -0.0715 0.090 Uiso d PR 0.33 1 . 2
    H H18D 1.2045 0.6491 -0.0927 0.090 Uiso d PR 0.33 1 . 2
    C C19 1.3533(12) 0.7336(10) -0.1395(4) 0.074(3) Uani d P 0.67 1 . .
    H H19A 1.4201 0.7409 -0.1546 0.089 Uiso d PR 0.33 1 E 1
    H H19B 1.3321 0.7787 -0.1599 0.089 Uiso d PR 0.33 1 E 1
    H H19C 1.4188 0.8055 -0.1379 0.089 Uiso d PR 0.33 1 E 2
    H H19D 1.3108 0.7296 -0.1709 0.089 Uiso d PR 0.33 1 E 2
loop_
    _atom_site_aniso_label
    _atom_site_aniso_U_11
    _atom_site_aniso_U_22
    _atom_site_aniso_U_33
    _atom_site_aniso_U_12
    _atom_site_aniso_U_13
    _atom_site_aniso_U_23
    Tb 0.01092(5) 0.01092(5) 0.01332(7) 0.00546(3) 0.000 0.000
    O1 0.0189(9) 0.0130(8) 0.0235(11) 0.0052(7) -0.0053(8) -0.0044(7)
    C1 0.0138(10) 0.0137(10) 0.0216(12) 0.0061(9) -0.0011(9) -0.0025(9)
    C2 0.0156(11) 0.0169(11) 0.0252(13) 0.0086(9) 0.0015(9) 0.0004(9)
    C3 0.0110(11) 0.0334(16) 0.0367(17) 0.0071(11) -0.0005(11) -0.0034(13)
    C4 0.0178(14) 0.0357(18) 0.053(2) 0.0119(13) -0.0017(14) -0.0001(17)
    C5 0.0255(16) 0.040(2) 0.053(3) 0.0207(16) 0.0101(18) 0.006(2)
    S1 0.0271(4) 0.0457(5) 0.0319(4) 0.0179(4) 0.0020(3) -0.0092(4)
    C6 0.0164(11) 0.0191(11) 0.0215(12) 0.0095(10) 0.0008(9) -0.0019(9)
    C7 0.0245(13) 0.0151(11) 0.0383(17) 0.0115(11) 0.0079(12) 0.0043(11)
    C8 0.040(2) 0.0223(15) 0.041(2) 0.0198(15) 0.0095(17) 0.0079(15)
    C9 0.0390(19) 0.0344(18) 0.046(2) 0.0281(17) 0.0047(16) 0.0049(16)
    S2 0.0235(4) 0.0370(5) 0.0825(9) 0.0196(4) 0.0158(5) 0.0256(5)
    C10 0.0178(12) 0.0154(12) 0.0230(14) 0.0056(10) -0.0037(11) -0.0016(10)
    C11A 0.024(4) 0.032(7) 0.030(4) 0.011(4) 0.002(3) -0.005(4)
    C12 0.037(2) 0.049(2) 0.0327(18) 0.0232(18) 0.0070(15) 0.0148(17)
    C13 0.041(2) 0.048(2) 0.0301(18) 0.0158(19) 0.0044(16) -0.0073(17)
    S3A 0.044(3) 0.0330(17) 0.0282(12) 0.0154(16) 0.0046(10) -0.0027(9)
    C11B 0.026(9) 0.045(12) 0.028(7) 0.020(9) 0.019(5) 0.016(6)
    S3B 0.0308(16) 0.0257(14) 0.0248(12) 0.0165(10) 0.0004(9) 0.0016(10)
    O2 0.0186(9) 0.0222(10) 0.0196(11) 0.0079(8) -0.0026(7) -0.0064(8)
    C14 0.0178(14) 0.040(2) 0.065(3) 0.0025(14) 0.0038(16) -0.029(2)
    C15 0.0283(17) 0.0326(18) 0.051(2) 0.0087(15) -0.0061(16) -0.0159(17)
    C16A 0.021(4) 0.049(6) 0.042(6) 0.010(4) -0.006(3) -0.028(5)
    C16B 0.026(4) 0.039(5) 0.062(8) 0.009(4) -0.002(4) -0.028(5)
    C17 0.0254(15) 0.0307(16) 0.0292(16) 0.0080(13) 0.0025(12) -0.0137(13)
    O3 0.057(2) 0.057(2) 0.028(2) 0.0283(11) 0.000 0.000
    C18A 0.064(10) 0.046(7) 0.036(6) 0.038(8) -0.004(6) -0.003(5)
    C18B 0.104(18) 0.15(2) 0.039(8) 0.11(2) 0.021(10) 0.035(12)
    C19 0.104(9) 0.090(8) 0.034(4) 0.054(8) 0.007(6) 0.026(5)
_geom_special_details
;
All e.s.d.'s (except the e.s.d. in the dihedral angle between two l.s. planes)
are estimated using the full covariance matrix. The cell e.s.d.'s are taken
into account individually in the estimation of e.s.d.'s in distances, angles
and torsion angles; correlations between e.s.d.'s in cell parameters are only
used when they are defined by crystal symmetry. An approximate (isotropic)
treatment of cell e.s.d.'s is used for estimating e.s.d.'s involving l.s.
planes.
;
loop_
    _geom_bond_atom_site_label_1
    _geom_bond_atom_site_label_2
    _geom_bond_site_symmetry_2
    _geom_bond_distance
    _geom_bond_publ_flag
    Tb O1 2_655 2.129(2) ?
    Tb O1 . 2.129(2) ?
    Tb O1 3_665 2.129(2) ?
    Tb O2 2_655 2.543(2) ?
    Tb O2 3_665 2.543(2) ?
    Tb O2 . 2.543(2) ?
    O1 C1 . 1.392(3) ?
    C1 C10 . 1.519(5) ?
    C1 C2 . 1.522(4) ?
    C1 C6 . 1.526(4) ?
    C2 C3 . 1.409(4) ?
    C2 S1 . 1.703(3) ?
    C3 C4 . 1.435(5) ?
    C3 H3 . 0.9500 ?
    C4 C5 . 1.340(7) ?
    C4 H4 . 0.9500 ?
    C5 S1 . 1.706(4) ?
    C5 H5 . 0.9500 ?
    C6 C7 . 1.375(4) ?
    C6 S2 . 1.720(3) ?
    C7 C8 . 1.432(5) ?
    C7 H7 . 0.9500 ?
    C8 C9 . 1.327(6) ?
    C8 H8 . 0.9500 ?
    C9 S2 . 1.713(4) ?
    C9 H9 . 0.9500 ?
    C10 C11A . 1.423(13) ?
    C10 C11B . 1.510(19) ?
    C10 S3B . 1.670(5) ?
    C10 S3A . 1.701(6) ?
    C11A C12 . 1.475(14) ?
    C11A H11A . 0.9500 ?
    C12 C13 . 1.334(6) ?
    C12 S3B . 1.626(6) ?
    C12 H12 . 0.9500 ?
    C13 C11B . 1.523(19) ?
    C13 S3A . 1.622(7) ?
    C13 H13 . 0.9500 ?
    C11B H11B . 0.9500 ?
    O2 C17 . 1.445(4) ?
    O2 C14 . 1.456(4) ?
    C14 C15 . 1.481(6) ?
    C14 H14A . 0.9900 ?
    C14 H14B . 0.9900 ?
    C15 C16B . 1.522(11) ?
    C15 C16A . 1.536(11) ?
    C15 H15A . 0.9900 ?
    C15 H15B . 0.9900 ?
    C16A C17 . 1.553(10) ?
    C16A H16A . 0.9900 ?
    C16A H16B . 0.9900 ?
    C16B C17 . 1.524(10) ?
    C16B H16C . 0.9900 ?
    C16B H16D . 0.9900 ?
    C17 H17A . 0.9900 ?
    C17 H17B . 0.9900 ?
    O3 C18B 2_755 1.387(12) ?
    O3 C18B 3_775 1.387(12) ?
    O3 C18B . 1.387(12) ?
    O3 C18A 2_755 1.444(13) ?
    O3 C18A 3_775 1.444(13) ?
    O3 C18A . 1.444(13) ?
    C18A C19 . 1.435(17) ?
    C18A H18A . 0.9599 ?
    C18A H18B . 0.9599 ?
    C18A H18C . 1.2167 ?
    C18B C19 . 1.57(2) ?
    C18B C19 2_755 1.70(3) ?
    C18B C18B 3_775 1.89(2) ?
    C18B C18B 2_755 1.89(2) ?
    C18B H18B . 1.1962 ?
    C18B H18C . 0.9600 ?
    C18B H18D . 0.9600 ?
    C19 C19 2_755 1.434(19) ?
    C19 C19 3_775 1.435(19) ?
    C19 C18B 3_775 1.70(3) ?
    C19 H19A . 0.9600 ?
    C19 H19B . 0.9599 ?
    C19 H19C . 0.9600 ?
    C19 H19D . 0.9598 ?
loop_
    _geom_angle_atom_site_label_1
    _geom_angle_atom_site_label_2
    _geom_angle_atom_site_label_3
    _geom_angle_site_symmetry_1
    _geom_angle_site_symmetry_3
    _geom_angle
    _geom_angle_publ_flag
    O1 Tb O1 2_655 . 101.20(8) ?
    O1 Tb O1 2_655 3_665 101.20(8) ?
    O1 Tb O1 . 3_665 101.20(8) ?
    O1 Tb O2 2_655 2_655 160.88(8) ?
    O1 Tb O2 . 2_655 91.79(8) ?
    O1 Tb O2 3_665 2_655 89.80(8) ?
    O1 Tb O2 2_655 3_665 91.79(8) ?
    O1 Tb O2 . 3_665 89.80(8) ?
    O1 Tb O2 3_665 3_665 160.88(8) ?
    O2 Tb O2 2_655 3_665 74.13(8) ?
    O1 Tb O2 2_655 . 89.80(8) ?
    O1 Tb O2 . . 160.89(8) ?
    O1 Tb O2 3_665 . 91.79(8) ?
    O2 Tb O2 2_655 . 74.13(8) ?
    O2 Tb O2 3_665 . 74.13(8) ?
    C1 O1 Tb . . 170.14(19) ?
    O1 C1 C10 . . 111.6(2) ?
    O1 C1 C2 . . 109.8(2) ?
    C10 C1 C2 . . 106.9(2) ?
    O1 C1 C6 . . 109.5(2) ?
    C10 C1 C6 . . 109.5(2) ?
    C2 C1 C6 . . 109.6(2) ?
    C3 C2 C1 . . 129.1(3) ?
    C3 C2 S1 . . 110.8(2) ?
    C1 C2 S1 . . 120.1(2) ?
    C2 C3 C4 . . 110.7(3) ?
    C2 C3 H3 . . 124.6 ?
    C4 C3 H3 . . 124.6 ?
    C5 C4 C3 . . 113.5(3) ?
    C5 C4 H4 . . 123.3 ?
    C3 C4 H4 . . 123.3 ?
    C4 C5 S1 . . 112.1(3) ?
    C4 C5 H5 . . 124.0 ?
    S1 C5 H5 . . 124.0 ?
    C2 S1 C5 . . 92.9(2) ?
    C7 C6 C1 . . 129.7(3) ?
    C7 C6 S2 . . 110.4(2) ?
    C1 C6 S2 . . 119.7(2) ?
    C6 C7 C8 . . 112.0(3) ?
    C6 C7 H7 . . 124.0 ?
    C8 C7 H7 . . 124.0 ?
    C9 C8 C7 . . 113.4(3) ?
    C9 C8 H8 . . 123.3 ?
    C7 C8 H8 . . 123.3 ?
    C8 C9 S2 . . 111.8(3) ?
    C8 C9 H9 . . 124.1 ?
    S2 C9 H9 . . 124.1 ?
    C9 S2 C6 . . 92.31(17) ?
    C11A C10 C11B . . 103.5(10) ?
    C11A C10 C1 . . 128.7(6) ?
    C11B C10 C1 . . 127.7(9) ?
    C11A C10 S3B . . 9.9(7) ?
    C11B C10 S3B . . 111.7(9) ?
    C1 C10 S3B . . 120.5(3) ?
    C11A C10 S3A . . 108.9(6) ?
    C11B C10 S3A . . 10.3(9) ?
    C1 C10 S3A . . 122.2(3) ?
    S3B C10 S3A . . 116.0(3) ?
    C10 C11A C12 . . 111.6(9) ?
    C10 C11A H11A . . 124.2 ?
    C12 C11A H11A . . 124.2 ?
    C13 C12 C11A . . 108.4(6) ?
    C13 C12 S3B . . 118.9(4) ?
    C11A C12 S3B . . 12.2(5) ?
    C13 C12 H12 . . 125.8 ?
    C11A C12 H12 . . 125.8 ?
    S3B C12 H12 . . 115.0 ?
    C12 C13 C11B . . 109.3(9) ?
    C12 C13 S3A . . 117.1(4) ?
    C11B C13 S3A . . 12.1(8) ?
    C12 C13 H13 . . 121.4 ?
    C11B C13 H13 . . 128.3 ?
    S3A C13 H13 . . 121.4 ?
    C13 S3A C10 . . 93.6(3) ?
    C10 C11B C13 . . 106.0(16) ?
    C10 C11B H11B . . 127.0 ?
    C13 C11B H11B . . 127.0 ?
    C12 S3B C10 . . 93.3(3) ?
    C17 O2 C14 . . 107.3(3) ?
    C17 O2 Tb . . 128.35(19) ?
    C14 O2 Tb . . 124.1(2) ?
    O2 C14 C15 . . 106.8(3) ?
    O2 C14 H14A . . 110.4 ?
    C15 C14 H14A . . 110.4 ?
    O2 C14 H14B . . 110.4 ?
    C15 C14 H14B . . 110.4 ?
    H14A C14 H14B . . 108.6 ?
    C14 C15 C16B . . 107.1(5) ?
    C14 C15 C16A . . 94.9(5) ?
    C16B C15 C16A . . 25.4(6) ?
    C14 C15 H15A . . 112.8 ?
    C16B C15 H15A . . 124.1 ?
    C16A C15 H15A . . 112.8 ?
    C14 C15 H15B . . 112.8 ?
    C16B C15 H15B . . 87.4 ?
    C16A C15 H15B . . 112.8 ?
    H15A C15 H15B . . 110.2 ?
    C15 C16A C17 . . 101.5(7) ?
    C15 C16A H16A . . 111.5 ?
    C17 C16A H16A . . 111.5 ?
    C15 C16A H16B . . 111.5 ?
    C17 C16A H16B . . 111.5 ?
    H16A C16A H16B . . 109.3 ?
    C15 C16B C17 . . 103.5(6) ?
    C15 C16B H16C . . 111.1 ?
    C17 C16B H16C . . 111.1 ?
    C15 C16B H16D . . 111.1 ?
    C17 C16B H16D . . 111.1 ?
    H16C C16B H16D . . 109.0 ?
    O2 C17 C16B . . 109.2(5) ?
    O2 C17 C16A . . 102.3(5) ?
    C16B C17 C16A . . 25.2(6) ?
    O2 C17 H17A . . 111.3 ?
    C16B C17 H17A . . 86.4 ?
    C16A C17 H17A . . 111.3 ?
    O2 C17 H17B . . 111.3 ?
    C16B C17 H17B . . 126.5 ?
    C16A C17 H17B . . 111.3 ?
    H17A C17 H17B . . 109.2 ?
    C18B O3 C18B 2_755 3_775 85.6(12) ?
    C18B O3 C18B 2_755 . 85.6(12) ?
    C18B O3 C18B 3_775 . 85.6(12) ?
    C18B O3 C18A 2_755 2_755 44.9(12) ?
    C18B O3 C18A 3_775 2_755 108.7(10) ?
    C18B O3 C18A . 2_755 51.6(13) ?
    C18B O3 C18A 2_755 3_775 51.6(13) ?
    C18B O3 C18A 3_775 3_775 44.9(12) ?
    C18B O3 C18A . 3_775 108.7(10) ?
    C18A O3 C18A 2_755 3_775 93.4(8) ?
    C18B O3 C18A 2_755 . 108.7(10) ?
    C18B O3 C18A 3_775 . 51.6(13) ?
    C18B O3 C18A . . 44.9(12) ?
    C18A O3 C18A 2_755 . 93.4(8) ?
    C18A O3 C18A 3_775 . 93.4(8) ?
    C19 C18A O3 . . 107.2(10) ?
    C19 C18A H18A . . 110.0 ?
    O3 C18A H18A . . 109.6 ?
    C19 C18A H18B . . 110.9 ?
    O3 C18A H18B . . 110.6 ?
    H18A C18A H18B . . 108.5 ?
    C19 C18A H18C . . 104.9 ?
    O3 C18A H18C . . 92.3 ?
    H18A C18A H18C . . 130.0 ?
    H18B C18A H18C . . 23.2 ?
    C19 C18A H19C . . 38.3 ?
    O3 C18A H19C . . 135.4 ?
    H18A C18A H19C . . 75.0 ?
    H18B C18A H19C . . 109.3 ?
    H18C C18A H19C . . 119.2 ?
    O3 C18B C19 . . 102.9(11) ?
    O3 C18B C19 . 2_755 96.9(12) ?
    C19 C18B C19 . 2_755 51.9(10) ?
    O3 C18B C18B . 3_775 47.2(6) ?
    C19 C18B C18B . 3_775 58.0(10) ?
    C19 C18B C18B 2_755 3_775 80.3(7) ?
    O3 C18B C18B . 2_755 47.2(6) ?
    C19 C18B C18B . 2_755 83.5(6) ?
    C19 C18B C18B 2_755 2_755 51.7(8) ?
    C18B C18B C18B 3_775 2_755 60.000(3) ?
    O3 C18B H18B . . 100.8 ?
    C19 C18B H18B . . 90.9 ?
    C19 C18B H18B 2_755 . 141.7 ?
    C18B C18B H18B 3_775 . 87.3 ?
    C18B C18B H18B 2_755 . 144.3 ?
    O3 C18B H18C . . 108.8 ?
    C19 C18B H18C . . 110.2 ?
    C19 C18B H18C 2_755 . 152.2 ?
    C18B C18B H18C 3_775 . 109.4 ?
    C18B C18B H18C 2_755 . 155.6 ?
    H18B C18B H18C . . 24.0 ?
    O3 C18B H18D . . 112.3 ?
    C19 C18B H18D . . 112.8 ?
    C19 C18B H18D 2_755 . 68.2 ?
    C18B C18B H18D 3_775 . 140.5 ?
    C18B C18B H18D 2_755 . 81.4 ?
    H18B C18B H18D . . 132.3 ?
    H18C C18B H18D . . 109.6 ?
    C19 C19 C19 2_755 3_775 59.9980(10)
                                      ?
    C19 C19 C18A 2_755 . 104.8(8) ?
    C19 C19 C18A 3_775 . 102.0(8) ?
    C19 C19 C18B 2_755 . 68.6(14) ?
    C19 C19 C18B 3_775 . 100.6(9) ?
    C18A C19 C18B . . 41.9(12) ?
    C19 C19 C18B 2_755 3_775 94.9(9) ?
    C19 C19 C18B 3_775 3_775 59.6(11) ?
    C18A C19 C18B . 3_775 45.4(9) ?
    C18B C19 C18B . 3_775 70.3(9) ?
    C19 C19 H19A 2_755 . 110.7 ?
    C19 C19 H19A 3_775 . 56.0 ?
    C18A C19 H19A . . 111.3 ?
    C18B C19 H19A . . 144.3 ?
    C18B C19 H19A 3_775 . 74.3 ?
    C19 C19 H19B 2_755 . 111.0 ?
    C19 C19 H19B 3_775 . 147.9 ?
    C18A C19 H19B . . 110.1 ?
    C18B C19 H19B . . 103.9 ?
    C18B C19 H19B 3_775 . 149.6 ?
    H19A C19 H19B . . 108.9 ?
    C19 C19 H19C 2_755 . 171.1 ?
    C19 C19 H19C 3_775 . 111.4 ?
    C18A C19 H19C . . 74.0 ?
    C18B C19 H19C . . 113.0 ?
    C18B C19 H19C 3_775 . 77.9 ?
    H19A C19 H19C . . 62.6 ?
    H19B C19 H19C . . 77.4 ?
    C19 C19 H19D 2_755 . 77.4 ?
    C19 C19 H19D 3_775 . 111.4 ?
    C18A C19 H19D . . 141.5 ?
    C18B C19 H19D . . 111.1 ?
    C18B C19 H19D 3_775 . 170.6 ?
    H19A C19 H19D . . 103.1 ?
    H19B C19 H19D . . 39.8 ?
    H19C C19 H19D . . 109.3 ?
data_global
_journal_date_recd_electronic     2011-10-11
_journal_date_accepted     2011-11-02
_journal_name_full     'Acta Crystallographica, Section E'
_journal_year     2011
_journal_volume     67
_journal_issue     12
_journal_page_first     m1712
_journal_page_last     m1712
_journal_paper_category     QM
_journal_coeditor_code     NC2251
_publ_contact_author_name     'Professor M. Veith'
_publ_contact_author_address
;
Institut f\"ur Anorganische Chemie
Universit\"at des Saarlandes
Postfach 151150
66041 Saarbr\"ucken
Germany
;
_publ_contact_author_email     veith@mx.uni-saarland.de
_publ_contact_author_fax     '+49 681 9300-223'
_publ_contact_author_phone     '+49 681 9300-272'
_publ_section_title
;\
Tris(tetrahydrofuran-\k<i>O</i>)tris[tris(thiophen-2-yl)methanolato-\k<i>O</i>]\
terbium(III) tetrahydrofuran monosolvate
;
loop_
    _publ_author_name
    _publ_author_address
    'Veith, Michael'
;
Institut f\"ur Anorganische Chemie
Universit\"at des Saarlandes
Postfach 151150
66041 Saarbr\"ucken
Germany
;
    'Belot, Celine'
;
Institut f\"ur Anorganische Chemie
Universit\"at des Saarlandes
Postfach 151150
66041 Saarbr\"ucken
Germany
and Leibniz Institute for New Materials, 66123 Saarbr\"ucken, Germany
;
    'Huch, Volker'
;
Institut f\"ur Anorganische Chemie
Universit\"at des Saarlandes
Postfach 151150
66041 Saarbr\"ucken
Germany
and Leibniz Institute for New Materials, 66123 Saarbr\"ucken, Germany
;
