# Supplementary material for: Tris(tetra­hydro­furan-κO)tris­[tris­(thio­phen-2-yl)methano­lato-κO]terbium(III) tetra­hydro­furan monosolvate
Source: Acta Crystallogr Sect E Struct Rep Online. 2011 Nov 9;67(Pt 12):m1712. doi: 10.1107/S160053681104623X (PMC3238632; doi:10.1107/S160053681104623X)
Supplement: Supplementary file 3 [file e-67-m1712-Isup3.hkl]

# 
# h,k,l, Fc-squared, Fo-squared, sigma(Fo-squared) and status flag 
# 
data_I
_shelx_title ' sh2976a in R3' 
_shelx_refln_list_code          4 
_shelx_F_calc_maximum      678.90 
_exptl_crystal_F_000      1962.00 
_reflns_d_resolution_high  0.6701 
 
loop_ 
 _symmetry_equiv_pos_as_xyz 
 'x, y, z' 
 '-y, x-y, z' 
 '-x+y, -x, z' 
 'x+2/3, y+1/3, z+1/3' 
 '-y+2/3, x-y+1/3, z+1/3' 
 '-x+y+2/3, -x+1/3, z+1/3' 
 'x+1/3, y+2/3, z+2/3' 
 '-y+1/3, x-y+2/3, z+2/3' 
 '-x+y+1/3, -x+2/3, z+2/3' 
 
_cell_length_a    13.9131 
_cell_length_b    13.9131 
_cell_length_c    24.6789 
_cell_angle_alpha  90.000 
_cell_angle_beta   90.000 
_cell_angle_gamma 120.000 
 
_shelx_F_squared_multiplier     1.000 
 
loop_ 
 _refln_index_h 
 _refln_index_k 
 _refln_index_l 
 _refln_F_squared_calc 
 _refln_F_squared_meas 
 _refln_F_squared_sigma 
 _refln_observed_status 
   0   0 -36      896.43      726.30    196.88 o 
   1   1 -36     1686.28     1656.11    157.16 o 
  -1   2 -36     1146.25     1171.45    132.00 o 
   2   2 -36     3074.24     3218.05    218.86 o 
  -3   3 -36     2934.87     3201.10    221.87 o 
   0   3 -36     1593.25     1558.73    153.67 o 
  -2   4 -36     3316.92     3081.77    208.99 o 
  -1   1 -35     1849.20     1853.00    161.52 o 
  -3   2 -35     4126.37     4221.56    256.77 o 
   0   2 -35      894.36     1050.60    127.12 o 
  -5   3 -35     3614.51     4045.70    296.62 o 
  -2   3 -35     4245.74     5017.57    296.70 o 
   1   3 -35     4505.52     4420.84    400.16 o 
  -4   4 -35     2440.82     2135.44    196.04 o 
  -1   4 -35     6072.35     5829.76    390.43 o 
   2   4 -35     3103.25     2832.65    201.24 o 
  -3   5 -35     2423.77     2363.08    210.15 o 
   0   5 -35      890.23      948.32    124.87 o 
  -2   6 -35     2339.81     2653.68    209.61 o 
   0   1 -34     1403.70     1421.64    140.19 o 
  -2   2 -34     1823.68     1791.93    166.72 o 
   1   2 -34     3282.26     2763.15    321.76 o 
  -4   3 -34     1204.30     1221.08    148.30 o 
  -1   3 -34     3873.62     4126.25    253.57 o 
   2   3 -34     3089.58     3054.58    290.25 o 
  -6   4 -34     1827.32     1804.10    174.44 o 
  -3   4 -34     2787.25     2765.80    217.02 o 
   0   4 -34     2199.60     2099.76    175.01 o 
   3   4 -34     3044.41     3163.56    236.92 o 
  -5   5 -34     2559.36     2635.25    215.92 o 
  -2   5 -34     4810.76     3783.91    292.38 o 
   1   5 -34     2095.07     2331.68    177.87 o 
  -7   6 -34     1860.37     1838.32    179.75 o 
  -4   6 -34     1411.10     1657.77    178.58 o 
  -1   6 -34     2470.06     2774.33    196.82 o 
  -6   7 -34     2584.99     2547.84    214.12 o 
  -3   7 -34     3791.05     4291.18    284.60 o 
   0   0 -33     6261.88     5759.45    636.35 o 
   1   1 -33     5111.73     4311.37    375.69 o 
  -1   2 -33     1989.78     2219.60    177.78 o 
   2   2 -33     1717.81     1798.06    170.36 o 
  -3   3 -33     2422.27     2674.56    215.83 o 
   0   3 -33     4665.03     5418.88    391.91 o 
   3   3 -33     6123.71     6025.63    357.77 o 
  -5   4 -33      907.69      627.00    139.57 o 
  -2   4 -33     8584.19     7807.82   1006.76 o 
   1   4 -33     1313.83     1508.93    136.97 o 
   4   4 -33     3249.84     3556.65    279.31 o 
  -7   5 -33     2655.49     2660.85    208.03 o 
  -4   5 -33     5447.15     5613.82    416.65 o 
  -1   5 -33     4278.41     4492.38    294.73 o 
   2   5 -33     5157.18     4191.14    306.19 o 
  -6   6 -33     2213.22     2046.12    183.95 o 
  -3   6 -33     1825.20     1776.12    171.39 o 
   0   6 -33     2256.61     2365.31    185.68 o 
  -8   7 -33     2761.77     2675.56    234.01 o 
  -5   7 -33     3414.89     3446.65    247.64 o 
  -2   7 -33     2843.97     2478.05    197.16 o 
   1   7 -33     1132.73     1028.60    132.20 o 
  -7   8 -33     2911.33     3283.79    272.83 o 
  -4   8 -33     5154.04     4496.61    310.66 o 
  -1   8 -33      405.94      184.94    137.61 o 
  -1   1 -32     4240.41     3890.68    348.15 o 
  -3   2 -32     1383.12     1140.40    151.03 o 
   0   2 -32     2127.07     1985.77    166.81 o 
  -5   3 -32     1842.17     1869.72    173.95 o 
  -2   3 -32     4880.04     4529.27    493.67 o 
   1   3 -32     1986.10     1936.74    155.59 o 
  -7   4 -32     2843.12     3025.27    229.11 o 
  -4   4 -32     5020.33     5934.93    357.59 o 
  -1   4 -32     4147.01     4300.84    314.92 o 
   2   4 -32     5224.48     5060.21    313.80 o 
  -9   5 -32     3532.46     3308.42    244.55 o 
  -6   5 -32     2186.40     1917.50    167.44 o 
  -3   5 -32     2075.75     1792.93    170.22 o 
   0   5 -32     2124.69     2294.23    180.12 o 
   3   5 -32     4097.08     4376.25    284.02 o 
  -8   6 -32     1943.43     2303.81    207.92 o 
  -5   6 -32     3490.13     3257.79    266.33 o 
  -2   6 -32     4116.68     3466.35    242.99 o 
   1   6 -32     1769.97     1670.04    165.99 o 
   4   6 -32     4781.40     4572.01    289.61 o 
  -7   7 -32     2317.50     2995.67    211.11 o 
  -4   7 -32     4397.90     5105.42    321.40 o 
  -1   7 -32     2702.44     2413.46    207.19 o 
   2   7 -32     2517.35     2825.23    210.33 o 
  -9   8 -32     1466.62     1317.66    162.16 o 
  -6   8 -32     4283.26     4549.55    329.97 o 
  -3   8 -32     2736.73     2957.06    313.13 o 
   0   8 -32     1472.75     1296.73    181.65 o 
  -8   9 -32     2297.85     2293.92    230.26 o 
  -5   9 -32     2769.80     2565.24    287.00 o 
  -2   9 -32     1490.77     1585.60    202.34 o 
  -4  10 -32     1961.56     1995.88    206.85 o 
   0   1 -31     4334.05     5297.56    292.63 o 
  -2   2 -31     7009.60     6266.62    369.28 o 
   1   2 -31     2996.97     2906.99    273.54 o 
  -4   3 -31     1344.16     1220.75    143.28 o 
  -1   3 -31     3517.23     3852.07    234.16 o 
   2   3 -31     4029.83     3783.06    248.78 o 
  -6   4 -31     4832.89     4246.80    373.18 o 
  -3   4 -31     6761.21     6604.55    763.77 o 
   0   4 -31     2919.16     2630.05    244.47 o 
   3   4 -31     2739.38     2572.35    198.45 o 
  -8   5 -31      957.78     1198.14    156.71 o 
  -5   5 -31     9562.96     9598.52   1408.15 o 
  -2   5 -31     3330.12     3272.20    234.89 o 
   1   5 -31     1439.59     1525.31    156.91 o 
   4   5 -31     6091.41     7047.78    456.46 o 
 -10   6 -31     3904.54     3769.40    317.20 o 
  -7   6 -31     3098.79     3107.10    220.47 o 
  -4   6 -31     2023.48     1843.56    176.79 o 
  -1   6 -31     6725.44     7134.76    487.35 o 
   2   6 -31     2538.38     2985.37    208.77 o 
   5   6 -31     3249.15     3059.05    266.07 o 
  -9   7 -31     2412.39     2260.11    214.14 o 
  -6   7 -31     2783.37     2758.74    215.40 o 
  -3   7 -31     5327.51     5605.47    386.97 o 
   0   7 -31     4879.46     4641.03    295.27 o 
   3   7 -31     4470.83     5107.72    304.79 o 
  -8   8 -31     2483.50     3062.36    241.09 o 
  -5   8 -31     3834.79     3610.80    243.69 o 
  -2   8 -31     1186.43     1146.33    147.19 o 
   1   8 -31     1318.22     1118.04    138.05 o 
 -10   9 -31     2368.60     2440.32    237.66 o 
  -7   9 -31     3515.14     3930.76    310.38 o 
  -4   9 -31     2231.34     2325.02    225.93 o 
  -1   9 -31     3070.12     2682.83    228.62 o 
  -9  10 -31     1476.13     1228.26    175.28 o 
  -6  10 -31     1393.36     1312.06    167.62 o 
  -3  10 -31     3741.44     4204.31    315.15 o 
  -5  11 -31     1645.18     1341.00    187.51 o 
   0   0 -30     7246.13     5050.45    482.45 o 
   1   1 -30     4325.73     4000.80    235.20 o 
  -1   2 -30     2108.12     1830.90    152.68 o 
   2   2 -30     3179.51     2798.48    209.13 o 
  -3   3 -30     5778.23     5866.39    346.95 o 
   0   3 -30     3537.69     3376.71    218.32 o 
   3   3 -30     1821.14     1757.63    162.68 o 
  -5   4 -30     6002.15     6671.66    384.66 o 
  -2   4 -30     5525.68     5776.67    385.66 o 
   1   4 -30     2181.86     2043.50    178.04 o 
   4   4 -30     1158.07     1050.83    139.21 o 
  -7   5 -30     3363.88     2977.36    215.38 o 
  -4   5 -30     6204.54     6623.85    423.21 o 
  -1   5 -30     5592.77     6056.87    508.14 o 
   2   5 -30     2900.55     3149.63    245.70 o 
   5   5 -30     4520.27     4006.45    419.34 o 
  -9   6 -30     4601.73     4841.34    313.78 o 
  -6   6 -30     3106.65     3543.10    253.74 o 
  -3   6 -30     3917.42     3601.57    250.15 o 
   0   6 -30     4323.98     4464.76    322.10 o 
   3   6 -30     5260.16     5546.44    329.05 o 
 -11   7 -30     2016.26     2208.55    193.72 o 
  -8   7 -30     2920.25     3189.68    235.82 o 
  -5   7 -30     2676.62     3113.25    223.61 o 
  -2   7 -30     3532.14     3457.38    255.61 o 
   1   7 -30     3342.68     3459.45    234.73 o 
   4   7 -30     4304.00     4093.86    363.64 o 
 -10   8 -30     2707.05     2385.87    212.90 o 
  -7   8 -30     2954.53     3638.46    277.00 o 
  -4   8 -30     2197.23     2357.87    188.61 o 
  -1   8 -30     5037.36     5034.31    317.55 o 
   2   8 -30     1642.84     1387.91    160.75 o 
  -9   9 -30     3948.98     3960.71    299.20 o 
  -6   9 -30     1504.54     1521.46    202.87 o 
  -3   9 -30     2984.08     2985.07    215.81 o 
   0   9 -30     3477.38     3369.31    280.44 o 
  -8  10 -30     2918.25     2705.28    252.21 o 
  -5  10 -30     1523.04     1187.11    165.54 o 
  -2  10 -30     4901.78     5107.86    403.01 o 
  -7  11 -30     3795.05     3501.32    294.29 o 
  -4  11 -30     2787.03     2902.88    281.40 o 
  -1   1 -29     5420.79     5199.94    292.02 o 
  -3   2 -29     5106.30     5799.49    404.53 o 
   0   2 -29     2436.39     2306.09    173.64 o 
  -5   3 -29     2836.88     2533.36    201.61 o 
  -2   3 -29     5410.81     5184.07    343.67 o 
   1   3 -29     5910.52     5925.90    456.81 o 
  -7   4 -29      468.98      439.38     96.93 o 
  -4   4 -29     7287.35     6515.79    586.14 o 
  -1   4 -29    11590.74    13577.46   1265.37 o 
   2   4 -29     1847.86     2006.36    171.06 o 
  -9   5 -29     4334.33     4101.99    271.77 o 
  -6   5 -29     5311.32     5523.52    322.68 o 
  -3   5 -29     2203.98     1725.33    160.89 o 
   0   5 -29     2693.51     2392.37    224.06 o 
   3   5 -29     2142.81     2287.38    178.81 o 
 -11   6 -29     2097.06     2056.18    208.24 o 
  -8   6 -29     9811.71     9910.11    696.91 o 
  -5   6 -29     5548.38     6297.15    415.48 o 
  -2   6 -29     4530.67     4407.90    370.95 o 
   1   6 -29     5562.37     4856.91    327.90 o 
   4   6 -29     4293.44     4255.62    268.82 o 
 -10   7 -29     3434.19     3646.50    266.41 o 
  -7   7 -29     2044.58     1739.72    166.65 o 
  -4   7 -29     4169.20     4741.94    295.45 o 
  -1   7 -29     4700.24     5541.40    343.45 o 
   2   7 -29     1248.28     1399.29    139.57 o 
   5   7 -29     2948.71     2736.83    268.14 o 
 -12   8 -29     3200.83     3542.88    333.93 o 
  -9   8 -29     4366.28     4499.19    389.05 o 
  -6   8 -29     4865.15     4897.14    299.81 o 
  -3   8 -29     2881.89     2627.59    201.74 o 
   0   8 -29     8386.83    10416.22   1213.37 o 
   3   8 -29     2382.04     2287.15    207.34 o 
 -11   9 -29     2101.25     2440.19    236.73 o 
  -8   9 -29     3709.78     3365.18    317.35 o 
  -5   9 -29      197.62      185.89     94.48 o 
  -2   9 -29     1972.81     2059.19    187.40 o 
   1   9 -29     4275.63     4554.56    393.09 o 
 -10  10 -29     3206.83     3414.60    292.82 o 
  -7  10 -29     3364.04     3587.59    266.02 o 
  -4  10 -29     3404.83     3428.26    274.06 o 
  -1  10 -29     2603.14     2590.60    215.90 o 
  -9  11 -29     2001.75     2059.53    229.39 o 
  -6  11 -29     2341.25     2147.35    215.39 o 
  -3  11 -29     3107.53     3058.51    254.46 o 
   0  11 -29      923.70      996.22    277.57 o 
  -8  12 -29     2833.99     3032.71    271.06 o 
  -5  12 -29     2108.50     1760.31    207.46 o 
   0   1 -28     7863.73     6988.88    353.43 o 
  -2   2 -28     4497.89     4372.49    314.11 o 
   1   2 -28     5302.51     5516.87    446.97 o 
  -4   3 -28     1870.25     1809.43    179.27 o 
  -1   3 -28     6928.77     7278.68    402.06 o 
   2   3 -28     2927.63     3122.23    226.74 o 
  -6   4 -28     3472.23     3568.75    324.83 o 
  -3   4 -28     5474.86     5084.73    604.55 o 
   0   4 -28     4991.52     3983.58    306.18 o 
   3   4 -28     3131.99     2843.22    205.50 o 
  -8   5 -28     3611.52     3969.85    247.08 o 
  -5   5 -28     5895.37     7076.29    391.44 o 
  -2   5 -28     5298.89     5574.70    362.04 o 
   1   5 -28     3220.91     3349.32    305.09 o 
   4   5 -28     2338.40     2413.03    186.96 o 
 -10   6 -28     4137.83     4749.77    324.23 o 
  -7   6 -28     7347.81     7121.41    432.13 o 
  -4   6 -28     4600.94     4245.52    279.66 o 
  -1   6 -28     7507.93     8243.21    491.21 o 
   2   6 -28     4796.54     4468.17    275.59 o 
   5   6 -28     1761.33     1677.18    145.47 o 
 -12   7 -28     3897.39     3850.67    349.54 o 
  -9   7 -28     6749.96     7924.37    475.66 o 
  -6   7 -28     4300.22     4540.80    283.54 o 
  -3   7 -28     3427.23     3059.00    218.83 o 
   0   7 -28     6973.16     7270.81    467.96 o 
   3   7 -28     3528.32     3636.22    317.30 o 
   6   7 -28     2995.55     3157.11    312.53 o 
 -11   8 -28     1670.27     1443.05    154.15 o 
  -8   8 -28     7015.52     7102.33    450.62 o 
  -5   8 -28     3392.90     3718.94    243.34 o 
  -2   8 -28     3118.44     3301.58    234.63 o 
   1   8 -28     5694.43     5015.40    467.13 o 
   4   8 -28     5701.15     4765.74    512.40 o 
 -13   9 -28     1438.82     1747.55    218.21 o 
 -10   9 -28     2776.27     3089.36    280.02 o 
  -7   9 -28     3088.43     2990.79    278.96 o 
  -4   9 -28     2389.98     2879.43    211.45 o 
  -1   9 -28     4876.63     5757.70    418.55 o 
   2   9 -28     1484.71     1265.92    195.86 o 
 -12  10 -28     1769.65     1976.62    194.58 o 
  -9  10 -28     2114.05     1716.47    202.80 o 
  -6  10 -28     2257.80     2488.94    295.13 o 
  -3  10 -28     4674.79     5062.94    359.96 o 
   0  10 -28     2928.54     2972.74    308.92 o 
 -11  11 -28     2363.96     2721.53    259.05 o 
  -8  11 -28     4290.23     4078.00    331.16 o 
  -5  11 -28     1637.41     1561.05    169.46 o 
  -2  11 -28     2522.31     2494.83    209.70 o 
   1  11 -28     1859.57     1471.13    243.84 o 
 -10  12 -28     3892.95     4174.33    350.51 o 
  -7  12 -28     3847.62     3861.59    319.87 o 
  -4  12 -28     2702.10     3005.75    274.47 o 
  -1  12 -28     2480.76     2208.42    584.22 o 
  -9  13 -28     1653.74     1595.33    208.65 o 
  -6  13 -28     4419.97     4495.55    372.32 o 
   0   0 -27    13112.21    15935.98   2555.20 o 
   1   1 -27    10027.12    10503.26   1294.24 o 
  -1   2 -27     5074.67     4969.33    449.26 o 
   2   2 -27     2711.52     2801.93    209.51 o 
  -3   3 -27     2931.04     2542.34    193.40 o 
   0   3 -27     4750.43     4230.11    365.83 o 
   3   3 -27     7815.94     7023.09    721.31 o 
  -5   4 -27     2711.15     2732.62    200.66 o 
  -2   4 -27     5718.79     6150.56    330.89 o 
   1   4 -27     1159.29     1169.42    146.42 o 
   4   4 -27     2231.04     2078.57    177.15 o 
  -7   5 -27     4530.29     4773.53    316.84 o 
  -4   5 -27    10000.85     9739.45    834.24 o 
  -1   5 -27     7318.70     7330.38    403.52 o 
   2   5 -27     8261.32     8529.72    476.54 o 
   5   5 -27     2018.51     2090.36    168.20 o 
  -9   6 -27     5813.16     6463.35    363.93 o 
  -6   6 -27     1039.44     1074.93    125.79 o 
  -3   6 -27     1594.13     1491.75    185.53 o 
   0   6 -27     5911.36     6607.65    487.95 o 
   3   6 -27     5997.41     5727.01    482.21 o 
   6   6 -27      788.39      718.78    117.44 o 
 -11   7 -27     3855.92     3641.79    273.05 o 
  -8   7 -27    11097.78    11354.41    666.29 o 
  -5   7 -27     7528.98     7964.64    431.98 o 
  -2   7 -27     5252.74     4995.53    356.52 o 
   1   7 -27     3496.62     2965.68    258.05 o 
   4   7 -27     2926.63     2723.62    212.53 o 
   7   7 -27     4623.13     6359.84    867.56 o 
 -13   8 -27     1927.70     2357.84    200.50 o 
 -10   8 -27     1429.82     1319.69    147.62 o 
  -7   8 -27     5799.52     5495.01    406.37 o 
  -4   8 -27     4472.31     4389.92    281.07 o 
  -1   8 -27     2771.61     2531.56    226.10 o 
   2   8 -27     2985.25     3250.54    216.75 o 
   5   8 -27     4590.43     4296.64    531.01 o 
 -12   9 -27     2708.44     2900.86    239.70 o 
  -9   9 -27     5935.92     5321.56    349.23 o 
  -6   9 -27     2943.68     2853.30    210.18 o 
  -3   9 -27     5523.10     5098.69    314.62 o 
   0   9 -27     5265.82     4927.43    338.65 o 
   3   9 -27     1675.97     1556.80    274.94 o 
 -11  10 -27     4884.09     5000.85    391.54 o 
  -8  10 -27     1895.12     1892.57    185.38 o 
  -5  10 -27     2027.56     2148.48    200.89 o 
  -2  10 -27     4966.97     4766.13    329.96 o 
   1  10 -27     2473.29     2837.31    285.49 o 
 -13  11 -27     1705.93     1658.75    186.68 o 
 -10  11 -27     2593.66     2368.54    230.12 o 
  -7  11 -27     2826.24     2688.06    242.36 o 
  -4  11 -27     1687.40     1776.70    176.60 o 
  -1  11 -27      694.79      588.16    154.07 o 
   2  11 -27     3196.08     3700.11    575.65 o 
 -12  12 -27     1312.65     1516.61    190.53 o 
  -9  12 -27     2321.92     1817.20    221.03 o 
  -6  12 -27     3770.86     3091.93    356.27 o 
  -3  12 -27     3283.87     3390.69    333.43 o 
   0  12 -27     2675.92     3497.84    440.05 o 
 -11  13 -27     2006.30     2277.60    248.44 o 
  -8  13 -27     1267.19     1265.60    189.61 o 
  -5  13 -27     2451.39     3096.53    307.19 o 
  -2  13 -27     2120.34     2241.07    349.87 o 
  -7  14 -27     4669.68     4844.39    504.82 o 
  -1   1 -26    11702.31    12126.91    821.41 o 
  -3   2 -26     7454.06     6743.54    430.73 o 
   0   2 -26     9957.39     9862.23   1454.35 o 
  -5   3 -26     5483.17     5877.26    459.47 o 
  -2   3 -26     4757.15     5133.10    370.00 o 
   1   3 -26     5833.98     5831.45    528.21 o 
  -7   4 -26     3245.50     3510.18    225.98 o 
  -4   4 -26     2602.85     2812.48    189.89 o 
  -1   4 -26     2024.50     1865.49    165.61 o 
   2   4 -26     5381.48     6060.36    368.39 o 
  -9   5 -26     3513.64     3527.68    310.95 o 
  -6   5 -26     8405.81     9847.86    530.67 o 
  -3   5 -26     3319.54     3305.01    276.52 o 
   0   5 -26     5434.34     5663.52    499.51 o 
   3   5 -26    10435.89     8143.61    551.30 o 
 -11   6 -26     2404.92     2297.70    201.72 o 
  -8   6 -26     7043.36     6384.96    419.75 o 
  -5   6 -26     4662.26     5903.40    326.44 o 
  -2   6 -26     6013.25     6365.36    500.67 o 
   1   6 -26     3897.93     3908.31    275.67 o 
   4   6 -26     2798.33     2904.13    200.49 o 
 -13   7 -26     3580.21     4334.42    392.14 o 
 -10   7 -26     3859.33     3221.82    258.41 o 
  -7   7 -26     2298.31     2236.67    176.23 o 
  -4   7 -26     8580.56     9547.81    657.50 o 
  -1   7 -26     7526.52     7691.76    512.85 o 
   2   7 -26     3398.36     3150.59    247.14 o 
   5   7 -26     1745.91     1673.90    198.39 o 
 -12   8 -26     3463.57     3448.05    273.25 o 
  -9   8 -26     6088.74     5667.10    475.09 o 
  -6   8 -26     7408.33     7822.19    419.04 o 
  -3   8 -26     4864.06     4307.09    296.41 o 
   0   8 -26     6756.26     6994.26    442.59 o 
   3   8 -26     3812.08     3771.29    249.86 o 
   6   8 -26     3068.61     2947.76    577.22 o 
 -14   9 -26     1455.05     1621.41    202.00 o 
 -11   9 -26     4635.97     4799.12    379.91 o 
  -8   9 -26     5672.17     5917.40    389.29 o 
  -5   9 -26     4920.60     5179.06    447.34 o 
  -2   9 -26     4953.34     5181.98    320.36 o 
   1   9 -26     5393.28     5821.65    382.32 o 
   4   9 -26     3445.17     3669.59    435.58 o 
 -13  10 -26     2391.76     2392.77    225.86 o 
 -10  10 -26     3535.45     3375.19    286.12 o 
  -7  10 -26     3651.98     3706.18    278.52 o 
  -4  10 -26     7167.65     7204.38    462.20 o 
  -1  10 -26     2128.86     1871.47    177.57 o 
   2  10 -26     2741.22     2695.07    489.07 o 
 -12  11 -26     2867.79     3196.50    286.31 o 
  -9  11 -26     2261.33     2331.18    227.38 o 
  -6  11 -26     2872.37     3126.32    252.75 o 
  -3  11 -26     2433.77     2455.26    214.73 o 
   0  11 -26     4553.56     4938.70    417.78 o 
 -11  12 -26     3309.05     3490.20    299.06 o 
  -8  12 -26      489.35      462.78    125.62 o 
  -5  12 -26     2040.95     1812.85    232.54 o 
  -2  12 -26     5026.50     4897.52    493.98 o 
   1  12 -26     2567.26     2434.08    550.25 o 
 -10  13 -26     4482.84     4024.22    344.01 o 
  -7  13 -26     6607.77     7750.98    550.98 o 
  -4  13 -26     1338.76     1444.02    195.34 o 
  -1  13 -26     2803.85     2809.73    401.63 o 
  -9  14 -26     4147.76     4000.27    339.62 o 
  -6  14 -26     4489.51     4297.56    347.50 o 
   0   1 -25     9466.17     9026.49    805.63 o 
  -2   2 -25    17237.31    17224.35   1410.45 o 
   1   2 -25     9220.62     9624.83    475.62 o 
  -4   3 -25      990.21      702.31    148.78 o 
  -1   3 -25     2254.75     3012.08    302.66 o 
   2   3 -25     6373.43     6651.27    349.53 o 
  -6   4 -25    10305.37    10947.03    694.68 o 
  -3   4 -25     3461.75     3594.43    255.26 o 
   0   4 -25     3865.78     3773.24    272.27 o 
   3   4 -25     7211.56     6141.20    444.15 o 
  -8   5 -25     3302.26     3536.73    219.08 o 
  -5   5 -25     9292.81     9928.25    523.36 o 
  -2   5 -25     2473.53     2633.79    187.84 o 
   1   5 -25     4389.19     4550.20    320.82 o 
   4   5 -25     7368.05     7325.44    399.70 o 
 -10   6 -25     4493.44     4424.42    285.38 o 
  -7   6 -25    11184.41    10021.21    657.19 o 
  -4   6 -25    10714.01    10942.87    558.17 o 
  -1   6 -25     9760.89    10227.21    666.01 o 
   2   6 -25     4711.14     4991.20    405.33 o 
   5   6 -25      389.14      350.08     71.99 o 
 -12   7 -25     4768.21     5207.16    426.38 o 
  -9   7 -25     3209.13     3589.43    251.59 o 
  -6   7 -25      687.00      770.06    110.76 o 
  -3   7 -25     5524.04     5054.08    315.43 o 
   0   7 -25    11151.06    10929.13   1185.47 o 
   3   7 -25     1853.15     2278.03    161.43 o 
   6   7 -25     3111.84     3313.89    323.48 o 
 -14   8 -25     3055.10     2858.81    281.66 o 
 -11   8 -25     2531.82     2338.47    207.90 o 
  -8   8 -25     7161.04     6933.53    413.21 o 
  -5   8 -25     4824.11     5072.66    294.68 o 
  -2   8 -25     4227.79     4394.71    321.70 o 
   1   8 -25     4049.09     4572.53    322.94 o 
   4   8 -25     7136.59     7913.50    539.08 o 
   7   8 -25     3246.07     3216.51    551.36 o 
 -13   9 -25     2972.78     3079.98    247.06 o 
 -10   9 -25     4591.03     5325.09    505.17 o 
  -7   9 -25    10311.34    10765.78    720.04 o 
  -4   9 -25     7908.18     7545.46    419.71 o 
  -1   9 -25     8171.15     9688.47    697.64 o 
   2   9 -25     2657.57     2697.40    301.37 o 
   5   9 -25     2027.14     2429.13    519.76 o 
 -12  10 -25     4045.62     4233.48    552.96 o 
  -9  10 -25      953.76      917.56    140.54 o 
  -6  10 -25     3370.51     3217.60    258.72 o 
  -3  10 -25     3879.82     4050.29    259.87 o 
   0  10 -25     2068.86     1796.27    180.06 o 
   3  10 -25      962.13      814.44    210.67 o 
 -14  11 -25     3210.09     2837.01    253.64 o 
 -11  11 -25     4325.00     4545.71    353.51 o 
  -8  11 -25     3012.82     3031.97    430.28 o 
  -5  11 -25     3142.87     3039.94    242.89 o 
  -2  11 -25     2775.98     2637.19    222.22 o 
   1  11 -25     5305.89     5092.49    421.54 o 
 -13  12 -25     2648.99     2467.91    236.35 o 
 -10  12 -25     2923.92     2783.97    327.95 o 
  -7  12 -25     2949.70     2993.99    293.67 o 
  -4  12 -25      330.24      548.61    128.35 o 
  -1  12 -25     5871.11     6339.63    799.45 o 
   2  12 -25     3013.19     2880.37    598.87 o 
 -12  13 -25     2228.80     2433.13    226.46 o 
  -9  13 -25     3301.84     3053.69    282.22 o 
  -6  13 -25     4409.04     4686.47    363.23 o 
  -3  13 -25     2109.08     2372.60    414.42 o 
   0  13 -25     1265.38     1059.46    397.18 o 
 -11  14 -25      687.94      552.43    129.32 o 
  -8  14 -25     3933.88     3443.44    307.27 o 
  -5  14 -25     2398.90     2516.60    237.74 o 
  -2  14 -25     2708.99     3225.64    357.02 o 
  -7  15 -25     2001.67     1904.48    244.99 o 
   0   0 -24    10055.99     9212.55   1463.34 o 
   1   1 -24     7753.44     7701.26    426.93 o 
  -1   2 -24    11237.68    10646.74    582.29 o 
   2   2 -24    11187.01    12406.35    805.54 o 
  -3   3 -24     7899.38     8038.96    529.90 o 
   0   3 -24     3602.61     3506.08    257.96 o 
   3   3 -24     4901.43     5039.26    636.51 o 
  -5   4 -24     6352.69     5919.53    405.05 o 
  -2   4 -24     5998.05     7085.17    440.72 o 
   1   4 -24     5745.20     4982.72    500.50 o 
   4   4 -24     6760.47     6434.38    418.37 o 
  -7   5 -24     8089.18     8334.62    693.97 o 
  -4   5 -24     5679.39     5804.87    600.28 o 
  -1   5 -24     5116.86     5346.65    648.48 o 
   2   5 -24     8873.70     9137.93    519.30 o 
   5   5 -24     2136.23     2418.17    172.54 o 
  -9   6 -24     6904.73     6932.64    464.97 o 
  -6   6 -24     3749.26     3169.69    329.66 o 
  -3   6 -24     4264.62     4062.65    519.71 o 
   0   6 -24     7276.91     7627.98    485.98 o 
   3   6 -24     5203.79     5286.44    497.98 o 
   6   6 -24     1895.56     2495.07    182.45 o 
 -11   7 -24     5009.32     4210.73    302.22 o 
  -8   7 -24     5002.08     4952.96    291.21 o 
  -5   7 -24     7668.06     8322.39    494.19 o 
  -2   7 -24     4197.31     4207.08    325.79 o 
   1   7 -24     3267.94     3572.28    299.65 o 
   4   7 -24     5374.17     5200.61    337.84 o 
 -13   8 -24     3742.71     3830.15    302.74 o 
 -10   8 -24      919.91     1021.60    131.46 o 
  -7   8 -24     6819.53     6992.90    390.81 o 
  -4   8 -24     4582.33     4069.35    278.76 o 
  -1   8 -24     8534.54    10179.49    928.57 o 
   2   8 -24     2448.08     2538.31    215.98 o 
   5   8 -24     4251.49     3960.91    458.71 o 
 -15   9 -24     2656.79     3024.74    295.89 o 
 -12   9 -24     5948.47     6009.49    438.29 o 
  -9   9 -24     5914.62     5443.76    358.17 o 
  -6   9 -24     3095.76     3126.74    219.43 o 
  -3   9 -24     8706.22     8946.14    568.99 o 
   0   9 -24    11905.61    12980.28    813.44 o 
   3   9 -24     2535.74     2807.88    288.82 o 
   6   9 -24     1625.50     1714.25    370.39 o 
 -14  10 -24     4196.08     4384.68    330.50 o 
 -11  10 -24     5172.55     5321.33    476.48 o 
  -8  10 -24     6702.64     7486.89    712.12 o 
  -5  10 -24     6177.50     6943.81    628.35 o 
  -2  10 -24     2629.63     2859.17    207.77 o 
   1  10 -24     4000.86     3998.50    349.29 o 
   4  10 -24     2937.60     2643.62    565.69 o 
 -13  11 -24     1974.27     2081.72    225.22 o 
 -10  11 -24     1412.59     1450.60    182.79 o 
  -7  11 -24     7021.07     7124.10    515.93 o 
  -4  11 -24     3371.75     3102.86    354.18 o 
  -1  11 -24     2931.75     3268.95    239.09 o 
   2  11 -24     4353.44     4734.06    521.71 o 
 -12  12 -24     3394.89     3920.58    332.02 o 
  -9  12 -24     4525.49     5475.79    416.83 o 
  -6  12 -24     4075.83     4112.60    334.76 o 
  -3  12 -24     6103.66     6573.03    398.98 o 
   0  12 -24     3654.42     3653.78    359.78 o 
 -14  13 -24     3883.05     4246.35    337.01 o 
 -11  13 -24     1730.16     1430.18    178.62 o 
  -8  13 -24     2825.17     2793.56    262.32 o 
  -5  13 -24     2369.32     2847.69    270.55 o 
  -2  13 -24     1513.88     1734.28    304.63 o 
   1  13 -24     2240.15     1915.87    495.09 o 
 -13  14 -24     2368.05     2178.55    229.00 o 
 -10  14 -24     3605.62     3249.33    320.14 o 
  -7  14 -24     1552.00     1778.45    187.75 o 
  -4  14 -24      778.13      652.54    331.71 o 
  -1  14 -24     2921.31     3366.20    547.35 o 
  -9  15 -24     5506.37     5564.89    427.66 o 
  -6  15 -24     4923.01     5038.78    401.52 o 
  -1   1 -23     8374.22     8543.03    471.31 o 
  -3   2 -23    15604.84    16694.60   1039.24 o 
   0   2 -23     2859.25     2787.17    219.98 o 
  -5   3 -23    20404.80    21078.01   1168.88 o 
  -2   3 -23    12827.17    12057.64   1405.61 o 
   1   3 -23    10739.70    11609.62    641.06 o 
  -7   4 -23     1162.93     1044.03    145.06 o 
  -4   4 -23     2202.94     2289.79    166.58 o 
  -1   4 -23    15072.28    16820.07   1135.97 o 
   2   4 -23     8543.98     8262.68    539.08 o 
  -9   5 -23     3607.48     3806.13    244.29 o 
  -6   5 -23    14206.35    14034.58    890.49 o 
  -3   5 -23     1116.64     1348.58    150.73 o 
   0   5 -23     6086.18     6157.02    576.01 o 
   3   5 -23     8046.19     7369.25   1183.49 o 
 -11   6 -23     4147.18     4562.66    419.14 o 
  -8   6 -23    11925.60    11474.16    972.31 o 
  -5   6 -23    12016.92    11644.22    675.22 o 
  -2   6 -23     4598.66     4681.45    338.83 o 
   1   6 -23     7897.48     7919.12    482.12 o 
   4   6 -23     3211.03     3129.47    202.54 o 
 -13   7 -23     4658.53     4631.46    446.63 o 
 -10   7 -23     4502.24     4663.23    404.12 o 
  -7   7 -23     4488.47     4077.44    319.14 o 
  -4   7 -23     4881.98     4417.30    378.38 o 
  -1   7 -23     8230.47     9039.76    521.07 o 
   2   7 -23     1683.22     1593.56    173.08 o 
   5   7 -23     4572.58     4211.58    373.65 o 
 -15   8 -23     4024.57     4352.14    688.15 o 
 -12   8 -23     7146.11     7873.84    509.70 o 
  -9   8 -23     4353.50     4119.68    293.85 o 
  -6   8 -23     7054.20     6898.21    390.59 o 
  -3   8 -23    10782.08    12048.14    724.62 o 
   0   8 -23     8819.16     9575.14    529.42 o 
   3   8 -23     6938.92     6931.52    653.28 o 
   6   8 -23     1560.81     2140.46    465.31 o 
 -14   9 -23     1860.91     1925.45    202.58 o 
 -11   9 -23     4529.93     5107.23    369.31 o 
  -8   9 -23     7213.62     6879.32    415.90 o 
  -5   9 -23     2310.15     1930.38    161.78 o 
  -2   9 -23     4600.62     5068.54    392.70 o 
   1   9 -23     7728.14     8133.33    637.65 o 
   4   9 -23     3649.48     2571.18    741.69 o 
   7   9 -23     1723.95     1727.77    375.44 o 
 -16  10 -23     2784.84     2757.83    319.10 o 
 -13  10 -23     5665.80     5484.95    397.51 o 
 -10  10 -23     5369.37     5404.96    429.95 o 
  -7  10 -23     9276.45     8363.14    856.59 o 
  -4  10 -23     9628.90     9752.24    555.27 o 
  -1  10 -23     3485.65     3199.72    246.41 o 
   2  10 -23     1643.02     1825.54    248.26 o 
   5  10 -23     3728.76     4120.15    616.78 o 
 -15  11 -23     3418.44     3288.70    279.07 o 
 -12  11 -23     1166.22     1069.55    147.08 o 
  -9  11 -23     1957.29     2097.09    221.27 o 
  -6  11 -23     8170.05     8758.22    693.58 o 
  -3  11 -23     4152.12     4167.01    312.20 o 
   0  11 -23     4044.54     4238.90    421.86 o 
   3  11 -23     6459.45     7692.72    720.40 o 
 -14  12 -23     2263.05     2287.84    219.64 o 
 -11  12 -23     2627.14     2395.41    237.51 o 
  -8  12 -23     2284.22     2789.02    258.81 o 
  -5  12 -23     3195.77     3603.15    314.65 o 
  -2  12 -23     3706.27     4085.12    272.80 o 
   1  12 -23     2704.32     2459.20    373.37 o 
 -13  13 -23     3394.88     3928.78    321.97 o 
 -10  13 -23     6458.06     6832.62    492.04 o 
  -7  13 -23     2764.47     3154.94    270.22 o 
  -4  13 -23     3845.15     4285.74    327.41 o 
  -1  13 -23     2644.77     3087.22    543.48 o 
 -12  14 -23     1299.46     1383.37    180.39 o 
  -9  14 -23     2665.88     2823.73    262.54 o 
  -6  14 -23     1948.28     2087.13    207.72 o 
  -3  14 -23      431.91      302.22    214.89 o 
 -11  15 -23     3582.10     3431.20    343.54 o 
  -8  15 -23     5202.58     4775.83    411.83 o 
  -5  15 -23     6258.60     5509.76    541.62 o 
 -10  16 -23     1486.55     1247.50    200.33 o 
  -7  16 -23     2207.65     2290.93    277.07 o 
   0   1 -22     7795.65     8894.98    534.14 o 
  -2   2 -22     6525.33     5911.18    372.21 o 
   1   2 -22    17270.09    15929.03    904.92 o 
  -4   3 -22     9574.15     6661.70    761.58 o 
  -1   3 -22     4746.53     5148.46    312.69 o 
   2   3 -22    16386.48    15884.27   1807.99 o 
  -6   4 -22     8360.92     7922.07    532.72 o 
  -3   4 -22     4658.68     4215.08    316.23 o 
   0   4 -22     8108.76     8452.41    672.17 o 
   3   4 -22     4771.70     4786.55    385.05 o 
  -8   5 -22     2622.31     2989.69    314.62 o 
  -5   5 -22     8392.83     9263.48    606.52 o 
  -2   5 -22     6978.09     6840.65    578.38 o 
   1   5 -22     8074.43     9304.00    682.36 o 
   4   5 -22      748.35      600.41    101.69 o 
 -10   6 -22     9683.40     9812.58    501.74 o 
  -7   6 -22    11507.75    10780.20    978.68 o 
  -4   6 -22     5979.08     5738.93    605.68 o 
  -1   6 -22    15579.62    18346.23   1088.76 o 
   2   6 -22     5231.02     5250.85    383.49 o 
   5   6 -22     3903.61     3747.35    291.10 o 
 -12   7 -22     4596.13     5031.42    305.48 o 
  -9   7 -22     4410.93     3903.15    251.61 o 
  -6   7 -22     4391.04     5046.06    302.32 o 
  -3   7 -22     3594.90     4256.39    415.76 o 
   0   7 -22     5266.05     4984.44    442.40 o 
   3   7 -22     7098.75     7786.48    449.31 o 
   6   7 -22     4533.84     4890.58    401.22 o 
 -14   8 -22     3026.25     3120.32    270.65 o 
 -11   8 -22     2418.10     2858.22    215.46 o 
  -8   8 -22    10463.42    10086.02   1077.98 o 
  -5   8 -22     3543.80     3331.63    481.57 o 
  -2   8 -22     5096.55     5232.24    393.09 o 
   1   8 -22     4529.09     5143.65    329.50 o 
   4   8 -22    11739.30    10984.45    557.43 o 
   7   8 -22     1390.88     1733.09    394.51 o 
 -16   9 -22     2652.62     3149.74    605.31 o 
 -13   9 -22     4625.08     4763.94    331.86 o 
 -10   9 -22     7055.91     7962.92    468.13 o 
  -7   9 -22     5069.70     5346.86    306.57 o 
  -4   9 -22     7050.04     6915.26    389.18 o 
  -1   9 -22     6132.58     6957.81    672.91 o 
   2   9 -22     4391.80     4308.99    346.57 o 
   5   9 -22     3742.74     4689.26    709.31 o 
 -15  10 -22     4765.82     5297.56    362.91 o 
 -12  10 -22     5196.65     5041.11    383.97 o 
  -9  10 -22     1928.42     1893.90    182.30 o 
  -6  10 -22     6981.42     6991.67    436.91 o 
  -3  10 -22     8820.60     9125.29    542.42 o 
   0  10 -22     2976.74     2462.47    261.51 o 
   3  10 -22     3227.27     3458.57    425.20 o 
   6  10 -22     2137.05     2558.63    500.05 o 
 -14  11 -22     3860.88     4141.73    332.82 o 
 -11  11 -22     2707.08     2592.51    315.57 o 
  -8  11 -22     5914.49     6293.08    435.07 o 
  -5  11 -22     6506.28     6928.08    925.95 o 
  -2  11 -22     2759.38     2515.32    219.92 o 
   1  11 -22     7608.94     8609.54    624.52 o 
   4  11 -22     3456.33     3377.14    530.18 o 
 -13  12 -22      631.05      636.76    170.97 o 
 -10  12 -22     4775.73     5156.83    573.68 o 
  -7  12 -22     6567.72     7685.94    512.86 o 
  -4  12 -22     6262.06     5681.83    457.72 o 
  -1  12 -22     2056.30     2663.40    265.16 o 
   2  12 -22     5238.54     5582.46    833.13 o 
 -15  13 -22     4137.35     4135.63    344.02 o 
 -12  13 -22     3677.35     3955.50    337.39 o 
  -9  13 -22     2657.06     3054.95    356.95 o 
  -6  13 -22     7053.71     6789.25    605.54 o 
  -3  13 -22     3214.47     3177.37    258.29 o 
   0  13 -22     2526.30     2606.94    424.67 o 
 -14  14 -22     4306.81     4576.91    373.99 o 
 -11  14 -22     3722.20     4102.92    328.65 o 
  -8  14 -22     2307.04     2062.34    298.19 o 
  -5  14 -22     2183.50     2368.81    296.24 o 
  -2  14 -22     3308.75     3253.32    375.64 o 
 -13  15 -22     2573.53     2461.67    263.54 o 
 -10  15 -22     3440.17     2831.34    274.01 o 
  -7  15 -22     1055.31      889.04    152.82 o 
  -4  15 -22     2836.72     3538.82    397.08 o 
  -9  16 -22     3737.33     4226.14    362.73 o 
  -6  16 -22     4295.41     4747.73    487.70 o 
   1   1 -21    18087.48    19304.00   1517.46 o 
  -1   2 -21     2232.45     2042.11    181.39 o 
   2   2 -21    17105.52    17995.44    968.24 o 
  -3   3 -21     8791.03     8119.49    476.96 o 
   0   3 -21    19727.37    20571.29   1089.57 o 
   3   3 -21    19072.89    20501.33   1705.34 o 
  -5   4 -21     7599.66     6767.63    390.87 o 
  -2   4 -21    13239.83    14291.36   1368.51 o 
   1   4 -21     5998.09     6251.48    692.67 o 
   4   4 -21     5914.44     5764.94    387.06 o 
  -7   5 -21     8913.37     9173.65    793.13 o 
  -4   5 -21    12365.67    12376.88    590.59 o 
  -1   5 -21    19850.88    21193.75   1578.12 o 
   2   5 -21     9028.17     8314.65    970.72 o 
   5   5 -21     4370.05     4521.70    269.39 o 
  -9   6 -21    12406.29    12579.00    581.47 o 
  -6   6 -21     4613.85     4174.14    364.22 o 
  -3   6 -21     2404.18     2515.69    175.11 o 
   0   6 -21    12450.57    14415.56   1193.05 o 
   3   6 -21     4335.76     4335.38    320.57 o 
   6   6 -21     2529.86     2416.09    185.06 o 
 -11   7 -21     6196.73     6075.31    356.55 o 
  -8   7 -21    11115.22    10989.41    650.00 o 
  -5   7 -21    10281.96     9905.50    498.51 o 
  -2   7 -21     5585.94     5352.78    641.09 o 
   1   7 -21     3298.09     3606.96    305.42 o 
   4   7 -21     9528.71     7829.74   1000.78 o 
   7   7 -21     4490.17     4163.49    650.44 o 
 -13   8 -21     1676.25     1526.03    150.24 o 
 -10   8 -21     1818.74     2144.62    223.29 o 
  -7   8 -21     9814.54    11813.13    991.47 o 
  -4   8 -21    12746.41    10920.22    931.54 o 
  -1   8 -21     4716.69     4660.61    366.98 o 
   2   8 -21     8455.46     9002.46    530.71 o 
   5   8 -21     8731.29    10237.30   1724.16 o 
   8   8 -21     2288.42     1752.90    456.63 o 
 -15   9 -21     4792.86     5113.87    364.54 o 
 -12   9 -21     8251.33     7183.87   1225.93 o 
  -9   9 -21    11249.02     9585.51   1142.59 o 
  -6   9 -21     5129.21     5320.35    371.03 o 
  -3   9 -21     5250.75     5978.84    461.11 o 
   0   9 -21     6975.18     6665.61    412.85 o 
   3   9 -21     2245.58     2471.54    269.37 o 
   6   9 -21     1969.88     2296.91    488.36 o 
 -14  10 -21     5718.05     4796.06    369.13 o 
 -11  10 -21     6930.52     7892.79    709.33 o 
  -8  10 -21     4301.81     4090.04    374.49 o 
  -5  10 -21     6222.95     5885.69    399.56 o 
  -2  10 -21     6540.14     7096.81    437.76 o 
   1  10 -21     9954.75     8148.78    741.42 o 
   4  10 -21     6018.43     6134.98    634.75 o 
 -16  11 -21     2972.12     3104.60    251.69 o 
 -13  11 -21     3510.30     2939.75    282.61 o 
 -10  11 -21     2392.16     2759.01    245.25 o 
  -7  11 -21     7438.39     8001.24    554.22 o 
  -4  11 -21     7756.30     7556.73    554.35 o 
  -1  11 -21     1711.60     1910.26    170.08 o 
   2  11 -21     4214.70     4689.08    559.34 o 
   5  11 -21     1743.03     1945.45    433.32 o 
 -15  12 -21     3257.81     3360.33    278.60 o 
 -12  12 -21     3076.18     2925.43    253.49 o 
  -9  12 -21     6181.68     6286.70    601.30 o 
  -6  12 -21    12298.25    13884.93   1408.29 o 
  -3  12 -21     8436.24     8373.63    700.30 o 
   0  12 -21     6406.48     6495.12    714.74 o 
 -14  13 -21     3465.48     3614.37    311.11 o 
 -11  13 -21     2487.61     2165.16    289.50 o 
  -8  13 -21      863.69      839.49    147.05 o 
  -5  13 -21     4509.13     5110.02    538.05 o 
  -2  13 -21     3323.30     3318.05    364.36 o 
   1  13 -21     2261.82     1924.45    437.34 o 
 -13  14 -21     4637.27     4841.46    386.03 o 
 -10  14 -21     3823.50     4498.23    356.67 o 
  -7  14 -21     2851.86     3081.83    271.10 o 
  -4  14 -21     2300.25     2248.90    236.65 o 
  -1  14 -21     4264.78     5105.71    512.19 o 
 -12  15 -21     2580.17     2803.14    276.77 o 
  -9  15 -21     3019.22     2892.51    275.94 o 
  -6  15 -21     1292.43     1536.57    179.37 o 
  -3  15 -21     2985.43     3802.39    440.20 o 
 -11  16 -21     4401.71     3994.96    349.64 o 
  -8  16 -21     5032.53     5335.44    434.38 o 
  -5  16 -21     4907.72     5177.86    543.12 o 
  -1   1 -20     6612.72     6430.20    378.42 o 
  -3   2 -20    10906.12    11642.79   1286.11 o 
   0   2 -20    12664.41    10827.39    763.13 o 
  -5   3 -20     3786.80     4091.53    325.45 o 
  -2   3 -20    15783.61    14171.55    796.71 o 
   1   3 -20    21872.10    23561.94   2340.46 o 
  -7   4 -20     9472.03     9168.75    545.28 o 
  -4   4 -20     3335.03     3020.32    206.83 o 
  -1   4 -20    13287.12    14711.93    812.76 o 
   2   4 -20    14544.90    16201.50   1032.02 o 
  -9   5 -20     8584.65     8841.16    586.16 o 
  -6   5 -20    10967.96    11467.05    780.72 o 
  -3   5 -20     5370.32     5708.86    293.06 o 
   0   5 -20     4724.22     4535.22    503.32 o 
   3   5 -20     9922.88    11839.96   1304.45 o 
 -11   6 -20     5170.02     6112.24    398.28 o 
  -8   6 -20     3760.78     3745.74    192.70 o 
  -5   6 -20     3854.88     3886.51    216.27 o 
  -2   6 -20     8208.41     8423.07    712.74 o 
   1   6 -20     6294.42     6081.42    408.57 o 
   4   6 -20     2422.63     2187.52    150.28 o 
 -13   7 -20     4994.64     5352.98    588.57 o 
 -10   7 -20     8291.23     7690.82    399.54 o 
  -7   7 -20     4673.39     4867.68    280.99 o 
  -4   7 -20    18607.92    18244.12   1337.05 o 
  -1   7 -20     8134.67     8700.05    837.19 o 
   2   7 -20     5829.34     5884.17    348.95 o 
   5   7 -20     3500.25     3356.91    221.64 o 
 -15   8 -20     2314.37     2186.55    424.32 o 
 -12   8 -20     3801.38     3291.54    358.46 o 
  -9   8 -20     6888.62     6538.86    353.11 o 
  -6   8 -20     5763.56     6036.22    348.17 o 
  -3   8 -20     6763.41     6215.01    426.22 o 
   0   8 -20     8624.41    10271.89    755.74 o 
   3   8 -20     9033.00     8846.85   1012.54 o 
   6   8 -20     2776.53     2357.97    482.51 o 
 -17   9 -20     2872.30     2855.96    563.04 o 
 -14   9 -20     1906.10     1944.88    182.78 o 
 -11   9 -20     5253.34     5199.26    415.47 o 
  -8   9 -20     5739.05     5161.40    443.27 o 
  -5   9 -20     9715.73    10635.28    798.32 o 
  -2   9 -20     2653.32     3048.56    270.58 o 
   1   9 -20     7264.44     7068.68    429.94 o 
   4   9 -20     5678.42     7720.07   1018.65 o 
 -16  10 -20     3400.94     3261.00    257.02 o 
 -13  10 -20     9724.99    10353.14    789.80 o 
 -10  10 -20     2473.34     2369.55    302.10 o 
  -7  10 -20     5983.31     5070.28    383.90 o 
  -4  10 -20     6941.91     7389.72    381.33 o 
  -1  10 -20     2476.93     2322.11    197.47 o 
   2  10 -20     4366.08     4770.63    408.48 o 
   5  10 -20     7355.01     8108.18   1061.29 o 
 -15  11 -20     4286.13     3924.04    312.40 o 
 -12  11 -20     3695.70     3892.73    309.40 o 
  -9  11 -20     3906.49     4672.43    332.40 o 
  -6  11 -20    10680.90    10450.20    616.24 o 
  -3  11 -20     4341.18     3839.65    282.63 o 
   0  11 -20    10000.42     9657.03   1798.58 o 
   3  11 -20     2368.85     2088.74    325.60 o 
   6  11 -20     2425.78     1935.62    467.55 o 
 -14  12 -20     3304.37     3317.27    286.91 o 
 -11  12 -20     5932.28     4464.53    549.11 o 
  -8  12 -20     6450.44     6845.37   1062.50 o 
  -5  12 -20     4771.06     5949.53    399.88 o 
  -2  12 -20     7215.04     8051.74    491.15 o 
   1  12 -20     2905.50     2628.36    254.90 o 
 -16  13 -20     2336.96     2364.88    211.66 o 
 -13  13 -20     4588.19     4829.73    380.86 o 
 -10  13 -20     2944.65     2801.99    312.79 o 
  -7  13 -20     5813.77     5306.08    406.67 o 
  -4  13 -20     3017.78     2884.53    263.23 o 
  -1  13 -20     4026.75     3735.53    546.29 o 
 -15  14 -20     2419.58     2667.99    244.74 o 
 -12  14 -20      675.03      713.81    147.37 o 
  -9  14 -20     5527.02     5176.52    403.21 o 
  -6  14 -20     3483.42     3771.74    315.30 o 
  -3  14 -20     4152.10     3700.59    300.74 o 
   0  14 -20     2628.70     2510.47    497.74 o 
 -14  15 -20     5340.40     5360.95    417.83 o 
 -11  15 -20     3907.67     4184.04    344.87 o 
  -8  15 -20     3137.25     3422.94    288.97 o 
  -5  15 -20     4100.13     4370.50    350.83 o 
  -2  15 -20     4289.39     4860.63    643.03 o 
 -13  16 -20     6160.02     5480.05    440.96 o 
 -10  16 -20     1948.73     1539.23    208.86 o 
  -7  16 -20     2114.78     1740.20    215.85 o 
  -4  16 -20     3943.89     4523.08    485.18 o 
  -9  17 -20     4246.23     4064.69    364.68 o 
  -6  17 -20     1952.26     1949.94    510.04 o 
   0   1 -19    12073.07    12481.19   1750.02 o 
  -2   2 -19    27682.39    31179.68   1863.82 o 
   1   2 -19    13495.12    12063.94    777.48 o 
  -4   3 -19     9351.17     9201.07    819.85 o 
  -1   3 -19     5122.69     5656.85    373.99 o 
   2   3 -19    24687.09    23259.95   1532.36 o 
  -6   4 -19    15883.81    15965.56    868.59 o 
  -3   4 -19    25001.67    25034.91   1165.92 o 
   0   4 -19     7817.16     7658.31    503.90 o 
   3   4 -19    19617.61    17737.78    978.80 o 
  -8   5 -19     5922.10     5873.01    439.29 o 
  -5   5 -19    15582.54    17359.09    774.13 o 
  -2   5 -19     6075.54     6004.21    414.05 o 
   1   5 -19     9368.97    11045.94    784.24 o 
   4   5 -19    10880.23    10948.86    642.44 o 
 -10   6 -19    15051.64    16876.49    765.49 o 
  -7   6 -19    11254.86    10447.56    710.86 o 
  -4   6 -19    13228.10    13286.91   1959.64 o 
  -1   6 -19     7445.10     7722.71    412.49 o 
   2   6 -19     7284.37     7031.52    460.71 o 
   5   6 -19     2276.05     2007.03    145.94 o 
 -12   7 -19     9149.13     9640.59    708.84 o 
  -9   7 -19     4714.15     4216.34    219.71 o 
  -6   7 -19    10852.23    12298.36    541.03 o 
  -3   7 -19    25773.57    22631.82   1108.29 o 
   0   7 -19    16434.72    14735.07   1251.50 o 
   3   7 -19     8933.69     9079.69    552.82 o 
   6   7 -19     9404.50    10339.84   1030.66 o 
 -14   8 -19     3231.35     3431.24    255.38 o 
 -11   8 -19     8367.49     7984.36    443.42 o 
  -8   8 -19    11232.14     9299.98    557.10 o 
  -5   8 -19    13733.63    14274.07   2161.29 o 
  -2   8 -19     3847.79     4213.93    289.15 o 
   1   8 -19     5395.08     5422.50    321.67 o 
   4   8 -19     3250.41     3770.74    314.46 o 
   7   8 -19     1506.24     1103.37    309.27 o 
 -16   9 -19     3083.04     2998.36    300.62 o 
 -13   9 -19     4358.69     4773.68    858.86 o 
 -10   9 -19     4898.29     4346.58    301.10 o 
  -7   9 -19     8728.65     9687.96    628.90 o 
  -4   9 -19     9599.50     9504.85    531.87 o 
  -1   9 -19     5029.18     4835.32    311.41 o 
   2   9 -19     8446.37     8612.71    625.62 o 
   5   9 -19     5640.23     5449.55    842.98 o 
   8   9 -19     4498.80     5783.40    852.47 o 
 -15  10 -19     4273.26     4225.96    320.15 o 
 -12  10 -19     8275.29     5966.19    735.79 o 
  -9  10 -19     1165.68     1171.77    130.23 o 
  -6  10 -19     5487.94     4835.97    366.37 o 
  -3  10 -19     5718.93     5068.56    333.63 o 
   0  10 -19     3913.68     4049.85    727.91 o 
   3  10 -19     2884.35     2845.84    581.28 o 
   6  10 -19     6798.29    10971.41   1320.23 o 
 -17  11 -19     2681.75     2625.17    314.73 o 
 -14  11 -19     6432.27     6656.39    474.79 o 
 -11  11 -19     7782.85     8596.68    564.79 o 
  -8  11 -19     6899.92     8468.39    547.26 o 
  -5  11 -19     6474.52     6735.22    420.23 o 
  -2  11 -19     5612.11     5248.89    349.83 o 
   1  11 -19     9557.52    10723.39    767.78 o 
   4  11 -19     2234.20     2108.87    405.42 o 
 -16  12 -19      770.84      583.16    127.35 o 
 -13  12 -19     3607.68     3214.45    266.45 o 
 -10  12 -19     4914.98     4571.48    353.53 o 
  -7  12 -19     6902.94     6746.08    629.89 o 
  -4  12 -19     1827.74     1783.99    166.69 o 
  -1  12 -19     5073.30     5473.17    533.46 o 
   2  12 -19     5971.65     6172.21    668.21 o 
 -15  13 -19     2419.67     2512.54    245.08 o 
 -12  13 -19     6836.74     5922.43    452.31 o 
  -9  13 -19     7647.72     6914.41    889.38 o 
  -6  13 -19     5438.37     4760.89    368.38 o 
  -3  13 -19     7870.11     7877.19    807.04 o 
   0  13 -19     2892.01     3052.50    349.83 o 
 -14  14 -19     3481.35     3451.61    372.06 o 
 -11  14 -19      475.47      532.09    133.50 o 
  -8  14 -19     4521.22     4495.73    353.96 o 
  -5  14 -19     7978.89     8925.31    738.66 o 
  -2  14 -19     5658.47     5434.02    535.42 o 
 -13  15 -19     5090.72     5305.04    417.74 o 
 -10  15 -19     6144.06     6471.11    475.63 o 
  -7  15 -19     1586.40     1496.28    194.92 o 
  -4  15 -19     5211.06     5711.89    427.99 o 
  -1  15 -19     2688.69     2461.20    470.94 o 
 -12  16 -19     3319.38     3254.21    302.46 o 
  -9  16 -19     2873.38     3400.10    457.89 o 
  -6  16 -19     2238.94     2586.45    437.94 o 
  -3  16 -19     1895.30     1786.25    298.79 o 
 -11  17 -19     2983.78     2647.84    277.48 o 
  -8  17 -19     4418.20     4660.04    385.05 o 
  -5  17 -19     2920.22     3287.57    422.72 o 
   0   0 -18    42775.39    44117.36   4523.21 o 
   1   1 -18     8452.67     8408.85    702.97 o 
  -1   2 -18    10308.00     8519.85    539.83 o 
   2   2 -18    10585.41    11882.50    620.84 o 
  -3   3 -18    22672.00    21368.13   2003.51 o 
   0   3 -18     7450.45     8214.29    513.49 o 
   3   3 -18    15777.81    14501.90   1757.75 o 
  -5   4 -18    17597.33    16980.53    881.24 o 
  -2   4 -18    25200.23    24954.02   1311.23 o 
   1   4 -18     6680.26     7633.43    562.72 o 
   4   4 -18     8196.94     8348.55    514.98 o 
  -7   5 -18     9194.40    10106.97    599.73 o 
  -4   5 -18     6999.48     6128.41    316.11 o 
  -1   5 -18     5490.64     5855.99    446.59 o 
   2   5 -18    23412.31    18379.98   5131.77 o 
   5   5 -18     9048.51     9415.19    457.79 o 
  -9   6 -18     7006.12     6470.30    318.18 o 
  -6   6 -18    10233.26    11880.67    541.07 o 
  -3   6 -18     6211.12     6183.69    849.39 o 
   0   6 -18    14827.31    14324.55   1323.43 o 
   3   6 -18     7258.10     7058.29    433.84 o 
   6   6 -18     8825.02     9709.91    816.65 o 
 -11   7 -18     8063.54     7404.74    465.34 o 
  -8   7 -18      279.36      395.14     66.77 o 
  -5   7 -18    21569.10    20907.07    977.87 o 
  -2   7 -18    14444.62    11550.96   2035.88 o 
   1   7 -18     5205.18     5060.92    313.06 o 
   4   7 -18     4529.54     5003.19    594.68 o 
   7   7 -18     6743.88     7452.05    511.00 o 
 -13   8 -18     9144.57     9322.61    576.87 o 
 -10   8 -18     7084.71     7372.42    384.88 o 
  -7   8 -18    10715.35    11600.31    892.49 o 
  -4   8 -18    14521.82    14716.37   1041.75 o 
  -1   8 -18     9529.68     7664.51    669.75 o 
   2   8 -18     6497.89     5182.55    587.15 o 
   5   8 -18     1636.50     2147.19    309.02 o 
   8   8 -18     2736.40     2854.32    273.28 o 
 -15   9 -18     2225.42     2203.51    189.40 o 
 -12   9 -18     8631.97     9556.17    548.27 o 
  -9   9 -18     5325.34     4935.51    670.50 o 
  -6   9 -18     4407.19     4176.28    253.23 o 
  -3   9 -18     7851.92     8060.95    396.30 o 
   0   9 -18     6315.59     5431.36    524.78 o 
   3   9 -18     1173.72     1085.82    224.42 o 
   6   9 -18     5250.78     5809.56    768.46 o 
   9   9 -18     3175.14     3416.92    618.70 o 
 -17  10 -18     1088.07     1069.29    176.61 o 
 -14  10 -18     2306.00     2197.62    236.33 o 
 -11  10 -18     4053.58     3939.34    432.63 o 
  -8  10 -18     5331.97     4465.76   1777.43 o 
  -5  10 -18     6561.60     6209.93    479.58 o 
  -2  10 -18    10124.09     9202.60    550.49 o 
   1  10 -18    10855.87     8155.61   1150.03 o 
   4  10 -18     8224.59     6523.66   1007.86 o 
   7  10 -18     2584.89     2700.06    522.13 o 
 -16  11 -18     4481.56     3827.16    325.45 o 
 -13  11 -18     4968.92     4778.98    374.97 o 
 -10  11 -18     7317.54     6586.56    484.20 o 
  -7  11 -18    11942.22    14937.39    780.77 o 
  -4  11 -18     5061.51     5906.10    347.58 o 
  -1  11 -18     4375.44     5047.14    362.71 o 
   2  11 -18     6972.60     6360.01    761.11 o 
   5  11 -18     2490.48     2544.12    503.22 o 
 -15  12 -18     1496.13     1406.99    173.80 o 
 -12  12 -18     8918.95     9510.92    700.78 o 
  -9  12 -18     5616.09     4969.77    387.20 o 
  -6  12 -18     2788.99     2856.51    374.15 o 
  -3  12 -18     7092.25     6552.95    513.81 o 
   0  12 -18     2258.36     1822.61    308.59 o 
 -17  13 -18     1869.58     2050.59    204.73 o 
 -14  13 -18     3371.84     3433.17    295.24 o 
 -11  13 -18     5198.61     3734.55    510.60 o 
  -8  13 -18     3682.93     2987.36    419.49 o 
  -5  13 -18     6024.18     6295.55    598.06 o 
  -2  13 -18     7437.74     7595.89    542.10 o 
   1  13 -18     5063.15     4674.12    706.99 o 
 -16  14 -18     3434.68     3408.62    298.65 o 
 -13  14 -18     2121.17     2494.08    254.41 o 
 -10  14 -18     7041.98     6541.68    482.40 o 
  -7  14 -18     4997.77     5297.09    395.42 o 
  -4  14 -18     4738.23     4768.30    367.20 o 
  -1  14 -18     4023.94     3632.27    681.98 o 
 -15  15 -18     1222.92     1004.33    172.00 o 
 -12  15 -18     3264.26     3188.44    407.53 o 
  -9  15 -18     4355.63     4609.61    467.40 o 
  -6  15 -18     3174.45     3058.55    332.71 o 
  -3  15 -18     3164.57     3340.99    403.08 o 
 -14  16 -18     4107.06     3663.68    329.45 o 
 -11  16 -18     1312.54     1306.48    179.50 o 
  -8  16 -18     4673.52     5011.26    424.71 o 
  -5  16 -18     4421.74     4784.02    368.70 o 
  -2  16 -18     1782.29     2542.37    517.88 o 
 -13  17 -18     2513.25     2616.51    277.91 o 
 -10  17 -18     2006.25     1968.46    270.65 o 
  -7  17 -18     3476.54     3300.93    299.80 o 
  -4  17 -18     3506.58     3536.35    406.99 o 
  -9  18 -18     3748.46     3671.17    324.55 o 
  -1   1 -17    20811.53    19285.08   1715.48 o 
  -3   2 -17    15224.22    14370.29    790.13 o 
   0   2 -17      835.30     1071.47    132.85 o 
  -5   3 -17     9249.07    10203.20    496.36 o 
  -2   3 -17    18374.90    17069.70    857.39 o 
   1   3 -17    21672.68    26785.42   1449.05 o 
  -7   4 -17    11184.37    11336.23   1017.53 o 
  -4   4 -17    28360.67    24793.53   1565.87 o 
  -1   4 -17    36418.22    38125.89   2365.37 o 
   2   4 -17    13373.85    14342.04    883.48 o 
  -9   5 -17    11033.25     9625.27   1062.49 o 
  -6   5 -17    31091.14    30447.20   1563.86 o 
  -3   5 -17     7280.62     9292.85    616.86 o 
   3   5 -17     3825.86     3185.88    251.13 o 
 -11   6 -17     9595.33     8986.97    410.08 o 
  -8   6 -17     6057.51     5874.75    303.76 o 
  -5   6 -17     9913.57     8666.62    451.14 o 
  -2   6 -17    13499.23    12395.91    922.79 o 
   1   6 -17    20387.81    20740.12   1245.26 o 
   4   6 -17    16964.29    15540.90    921.24 o 
 -13   7 -17    11426.54    11454.65    978.43 o 
 -10   7 -17     6173.71     6248.20    315.52 o 
  -7   7 -17     3600.25     3459.71    191.72 o 
  -4   7 -17     8950.13     9831.95    951.31 o 
  -1   7 -17     7100.05     7192.75    481.77 o 
   2   7 -17     2741.11     2896.14    274.49 o 
   5   7 -17     4337.83     5299.99    503.46 o 
 -15   8 -17     2986.14     3052.57    216.69 o 
 -12   8 -17    11056.56    10687.48    599.15 o 
  -9   8 -17    11225.53    11387.09    632.34 o 
  -6   8 -17    11742.38    11350.92    531.93 o 
  -3   8 -17    20652.28    20711.25   1252.92 o 
   0   8 -17    10812.29    12384.97    663.53 o 
   3   8 -17     8310.41     7265.76    606.79 o 
   6   8 -17     2868.57     3079.96    511.08 o 
 -17   9 -17     3018.88     3864.32    648.00 o 
 -14   9 -17     3640.78     3412.00    309.61 o 
 -11   9 -17     8195.91     8207.47    565.18 o 
  -8   9 -17     6817.15     6282.51    344.19 o 
  -5   9 -17     5295.85     5167.99    265.29 o 
  -2   9 -17    12657.74    12784.10    782.59 o 
   1   9 -17    10590.74     9914.04    809.44 o 
   4   9 -17     4484.63     4993.34    672.09 o 
   7   9 -17     5357.61     4349.22    737.15 o 
 -16  10 -17     4010.25     4221.75    319.99 o 
 -13  10 -17     2602.16     2717.61    199.27 o 
 -10  10 -17     8147.96     7818.22    602.50 o 
  -7  10 -17    10088.93    10341.76    695.62 o 
  -4  10 -17     5174.16     5266.23    305.24 o 
  -1  10 -17     6796.21     6660.95    409.38 o 
   2  10 -17     5566.43     5556.26    447.44 o 
   8  10 -17     1399.91     1267.20    372.69 o 
 -18  11 -17     1173.26     1157.78    201.18 o 
 -15  11 -17     3609.57     3857.27    310.46 o 
 -12  11 -17     2623.25     2590.21    223.34 o 
  -9  11 -17     7328.00     7643.73   1447.25 o 
  -6  11 -17    13586.84    15897.25    997.97 o 
  -3  11 -17     7563.81     9878.49    589.82 o 
   0  11 -17     4167.73     4261.94    339.90 o 
   3  11 -17     5469.80     5117.16   1220.11 o 
   6  11 -17     3437.26     2570.90    553.79 o 
 -17  12 -17     4311.15     4189.84    336.49 o 
 -14  12 -17     6415.32     7359.79    513.69 o 
 -11  12 -17    11129.82    12572.50   2554.76 o 
  -8  12 -17     6595.04     5776.44    669.36 o 
  -5  12 -17      766.17      909.79    134.12 o 
  -2  12 -17     5996.40     5202.08    485.81 o 
   1  12 -17     3229.84     3643.90    388.56 o 
 -16  13 -17     1710.03     1619.42    199.50 o 
 -13  13 -17     2695.78     2751.75    254.74 o 
 -10  13 -17     4295.83     3137.81    471.84 o 
  -7  13 -17     2224.64     2094.33    217.44 o 
  -4  13 -17     4064.88     4421.38    325.60 o 
  -1  13 -17     5694.41     4157.54    430.17 o 
 -15  14 -17     3018.76     2816.49    257.55 o 
 -12  14 -17     4733.51     4840.19    383.64 o 
  -9  14 -17     7979.10     8622.96    733.31 o 
  -6  14 -17     8509.45     8920.85    896.63 o 
  -3  14 -17     4362.86     4569.41    346.76 o 
   0  14 -17     2401.84     2265.87    444.93 o 
 -14  15 -17     2145.13     2583.03    267.15 o 
 -11  15 -17     4900.67     4066.34   1497.31 o 
  -8  15 -17     5390.92     5513.86    404.95 o 
  -5  15 -17     4606.14     5304.24    386.41 o 
  -2  15 -17     2903.91     2981.55    378.63 o 
 -13  16 -17     4527.48     4739.23    386.48 o 
 -10  16 -17      316.50      204.43    109.44 o 
  -7  16 -17     3790.08     3775.99    385.04 o 
  -4  16 -17     5187.81     4536.66    490.41 o 
  -1  16 -17     4369.69     5026.46    792.33 o 
 -12  17 -17     4483.47     4242.59    355.38 o 
  -9  17 -17     4982.93     4730.06    378.52 o 
  -6  17 -17     4014.50     4175.88    345.50 o 
  -3  17 -17     2126.33     2378.82    525.50 o 
 -11  18 -17     3911.47     3767.12    342.46 o 
  -8  18 -17     2814.45     2795.21    267.01 o 
   0   1 -16    20636.29    21028.69   1262.44 o 
  -2   2 -16     3388.83     3953.58    209.86 o 
   1   2 -16    28266.08    25355.60   2225.96 o 
  -4   3 -16     9845.11     9537.89    522.36 o 
  -1   3 -16    10099.63    10794.71    593.24 o 
   2   3 -16    17179.37    18830.21   1640.77 o 
  -6   4 -16    18399.15    15935.68   1210.36 o 
  -3   4 -16    52564.34    56518.49   4404.83 o 
   0   4 -16    21630.12    23994.01   2117.68 o 
   3   4 -16     6088.86     7083.78    703.07 o 
  -8   5 -16    12033.79    12016.04    939.13 o 
  -5   5 -16    15446.52    13875.99    600.99 o 
  -2   5 -16    13177.83    12755.40   1013.89 o 
   1   5 -16     8081.68     7829.20    625.19 o 
   4   5 -16    16184.96    16130.09    953.47 o 
 -10   6 -16     9302.85     8947.55    409.54 o 
  -7   6 -16     2214.99     2193.27    144.83 o 
  -4   6 -16     3634.07     4019.41    301.37 o 
  -1   6 -16    23903.64    20930.95   1030.57 o 
   2   6 -16     4039.08     3393.25    223.29 o 
   5   6 -16    10935.27    12046.93    512.27 o 
 -12   7 -16     4830.11     4533.05    273.97 o 
  -9   7 -16    12464.68    13394.94    789.86 o 
  -6   7 -16    16314.07    16401.78    772.43 o 
  -3   7 -16    23221.16    24022.85   1112.85 o 
   0   7 -16     6693.88     7944.35   1118.02 o 
   3   7 -16    14801.63    13702.61   1613.27 o 
   6   7 -16     4998.48     4986.82    290.86 o 
 -14   8 -16     8921.33     8972.77    513.42 o 
 -11   8 -16     4554.07     4581.73    769.35 o 
  -8   8 -16    21569.08    23072.95   1713.34 o 
  -5   8 -16    13501.25    12144.10    756.18 o 
  -2   8 -16    16057.92    17141.38   1022.74 o 
   1   8 -16     9549.94     8229.70    561.49 o 
   4   8 -16     6029.21     6720.71    479.58 o 
   7   8 -16     2195.27     2277.36    176.28 o 
 -16   9 -16     4908.97     5198.84    364.73 o 
 -13   9 -16     3629.70     3797.65    246.46 o 
 -10   9 -16    10229.38     9348.71    534.13 o 
  -7   9 -16     3568.77     3640.47    252.50 o 
  -4   9 -16    11731.33    12160.09    703.40 o 
  -1   9 -16    14609.81    13095.72    850.88 o 
   2   9 -16    10296.56    10780.40   1311.60 o 
   5   9 -16     5843.79     4477.56    733.51 o 
   8   9 -16     5769.06     5409.48    802.52 o 
 -18  10 -16     1180.18      839.28    165.76 o 
 -15  10 -16     5694.10     5879.56    479.87 o 
 -12  10 -16     5470.85     5435.18    505.83 o 
  -9  10 -16     6323.70     6964.17    385.14 o 
  -6  10 -16     7509.83     7760.98    396.10 o 
  -3  10 -16    15299.33    17047.46   1288.20 o 
   0  10 -16     5063.76     5159.66    596.72 o 
   3  10 -16     4102.85     3981.24    403.69 o 
 -17  11 -16     3442.81     3614.07    283.86 o 
 -14  11 -16     2090.21     2387.16    228.87 o 
 -11  11 -16     4640.05     3899.40    466.12 o 
  -8  11 -16    12198.82    10482.65    928.31 o 
  -5  11 -16     5771.48     5835.16    372.02 o 
  -2  11 -16     6992.08     7649.61    450.22 o 
   1  11 -16     8856.78     7121.34    988.48 o 
   4  11 -16     1275.71      593.51    286.49 o 
 -16  12 -16     4135.58     4863.65    358.88 o 
 -13  12 -16     4342.44     4447.52    353.80 o 
 -10  12 -16     7330.73     8438.92    820.70 o 
  -7  12 -16     8940.16     7969.90    552.16 o 
  -4  12 -16     4319.60     3753.32    271.16 o 
  -1  12 -16     3964.74     3938.96    336.63 o 
   2  12 -16     4849.21     5119.16    715.82 o 
 -18  13 -16     2896.99     2908.51    291.61 o 
 -15  13 -16     5451.01     5684.23    761.33 o 
 -12  13 -16     4728.41     4251.95    337.43 o 
  -9  13 -16     2897.13     2319.98    340.53 o 
  -6  13 -16     7147.13     7166.24    499.18 o 
  -3  13 -16     4557.76     4624.16    672.30 o 
   0  13 -16     2629.70     2310.95    322.47 o 
 -17  14 -16     1457.95     1429.96    179.50 o 
 -14  14 -16     1350.00     1362.04    187.43 o 
 -11  14 -16     4692.62     5244.56    501.56 o 
  -8  14 -16     3840.62     3755.58    317.07 o 
  -5  14 -16     7597.64     7514.06    550.04 o 
  -2  14 -16     6123.29     6208.78    421.69 o 
 -16  15 -16     5935.64     6142.68    458.66 o 
 -13  15 -16     8955.52     8435.33    617.51 o 
 -10  15 -16     8790.70     6735.15   1832.25 o 
  -7  15 -16     3683.90     3167.92    287.84 o 
  -4  15 -16     3652.05     3373.99    280.40 o 
  -1  15 -16     5782.65     6908.75    962.58 o 
 -15  16 -16     2897.82     2775.74    279.59 o 
 -12  16 -16     2316.80     1958.90    234.17 o 
  -9  16 -16     1586.00     1687.28    208.00 o 
  -6  16 -16     3589.97     3493.47    302.64 o 
  -3  16 -16     3373.23     3550.59    403.60 o 
 -14  17 -16      885.70      759.75    169.69 o 
 -11  17 -16     2335.97     1870.92    222.33 o 
  -8  17 -16     8582.14     8007.97    744.34 o 
  -5  17 -16     4620.38     4927.85    383.90 o 
 -13  18 -16     4630.99     4919.28    490.41 o 
 -10  18 -16     1512.35     1867.20    211.91 o 
  -7  18 -16     2836.05     3294.42    294.52 o 
   0   0 -15    38630.73    38999.47   3718.55 o 
   1   1 -15    17211.35    16593.48   1070.01 o 
  -1   2 -15     8001.05     8568.07    870.97 o 
   2   2 -15    12683.45     9047.25    752.10 o 
  -3   3 -15    12351.05    11792.03    754.60 o 
   0   3 -15    38666.70    35397.71   2212.09 o 
   3   3 -15    17487.17    19374.83    899.79 o 
  -5   4 -15     6963.67     6176.84    363.85 o 
  -2   4 -15    24418.94    21774.49   1415.77 o 
   1   4 -15     7632.24     8089.01    531.00 o 
   4   4 -15     1060.06     1448.07    213.52 o 
  -7   5 -15    13895.16    13751.91   1035.38 o 
  -4   5 -15    10182.93     9161.10    508.68 o 
  -1   5 -15    25619.70    28671.48   1269.21 o 
   2   5 -15    12596.16     9704.66    637.94 o 
   5   5 -15    16636.10    16476.53    977.83 o 
  -9   6 -15    13197.79    12982.31    707.38 o 
  -6   6 -15     9510.21     9380.30    409.97 o 
  -3   6 -15     5740.84     6010.55    382.68 o 
   0   6 -15    14132.66    14712.63    667.15 o 
   3   6 -15    15021.88    16621.87   1263.25 o 
   6   6 -15     5926.36     5468.80    380.94 o 
 -11   7 -15     4149.87     4129.45    237.88 o 
  -8   7 -15    17672.94    18316.01   1073.72 o 
  -5   7 -15    18338.22    18045.69   1028.43 o 
  -2   7 -15    19841.03    17797.67   1579.98 o 
   1   7 -15     4967.93     4705.02    439.35 o 
   4   7 -15     5763.47     6240.55    592.41 o 
   7   7 -15     4820.45     4948.66    301.49 o 
 -13   8 -15     7743.27     6688.03    401.92 o 
 -10   8 -15    13383.81    13483.24    755.65 o 
  -7   8 -15    15107.74    15324.30   1196.49 o 
  -4   8 -15    14568.96    16036.31    765.52 o 
  -1   8 -15     3136.11     2722.36    236.86 o 
   2   8 -15    14312.90    13750.38    882.05 o 
   5   8 -15     6622.76     7261.02    726.35 o 
   8   8 -15     6126.71     5835.94    414.57 o 
 -15   9 -15     7695.62     7510.06    436.99 o 
 -12   9 -15     6671.60     4750.74    473.48 o 
  -9   9 -15     9083.67     8588.69    555.85 o 
  -6   9 -15     3963.40     3546.92    185.89 o 
  -3   9 -15     4525.22     4225.07    252.24 o 
   0   9 -15     6932.75     6287.62   1139.15 o 
   3   9 -15     5596.49     4783.94   1229.16 o 
   6   9 -15     2475.87     2173.69    461.95 o 
   9   9 -15     4618.29     4675.84    748.95 o 
 -17  10 -15     1362.57     1419.41    150.34 o 
 -14  10 -15     2047.30     2118.48    182.78 o 
 -11  10 -15     7261.43     6843.12    683.97 o 
  -8  10 -15     6929.40     7465.25    420.31 o 
  -5  10 -15    12570.98    12660.81    651.93 o 
  -2  10 -15    20027.68    20736.17   1544.93 o 
   1  10 -15    13347.52    16816.80   1267.96 o 
   4  10 -15     9206.27     9887.53   1154.60 o 
   7  10 -15     2745.43     3001.07    527.36 o 
 -16  11 -15     6657.17     6484.35    515.05 o 
 -13  11 -15     6442.06     6293.63    439.37 o 
 -10  11 -15     9877.00    10323.05    845.69 o 
  -7  11 -15     9430.90     9386.52    952.74 o 
  -4  11 -15     4501.40     5001.90    363.48 o 
  -1  11 -15     2992.10     2584.66    202.20 o 
   2  11 -15     5152.64     5219.14    527.33 o 
   5  11 -15     2511.23     2732.21    529.38 o 
 -18  12 -15     3761.09     3612.80    299.19 o 
 -15  12 -15     4248.50     4484.52    342.27 o 
 -12  12 -15     2896.98     3121.98    263.42 o 
  -9  12 -15     5250.98     5650.52    417.58 o 
  -6  12 -15     8483.49     7779.36    738.66 o 
  -3  12 -15     6261.63     7019.62    607.97 o 
   0  12 -15     5215.04     5176.49    952.96 o 
 -17  13 -15     2106.43     2178.38    268.26 o 
 -14  13 -15     3770.86     3761.21    385.65 o 
 -11  13 -15     3423.63     3402.47    345.91 o 
  -8  13 -15     1577.21     1284.35    162.11 o 
  -5  13 -15    12298.80    11999.30   1446.79 o 
  -2  13 -15     8343.75     8473.61    766.95 o 
   1  13 -15     2799.60     2000.54    415.37 o 
 -16  14 -15     3648.10     3700.94    326.77 o 
 -13  14 -15     4899.91     5648.92    480.17 o 
 -10  14 -15     8202.29     9105.86    596.53 o 
  -7  14 -15     5896.70     6199.34    443.14 o 
  -4  14 -15     2228.37     2105.87    209.80 o 
  -1  14 -15     4313.32     3916.84    422.95 o 
 -15  15 -15     2231.19     2458.56    255.07 o 
 -12  15 -15    10235.20     9164.54    748.49 o 
  -9  15 -15     4376.63     3207.00    371.74 o 
  -6  15 -15     2890.09     3083.90    279.61 o 
  -3  15 -15     1707.96     1767.92    207.08 o 
 -14  16 -15     5500.92     6072.10    468.41 o 
 -11  16 -15     2657.39     2792.53    344.12 o 
  -8  16 -15     4627.11     4423.50    352.85 o 
  -5  16 -15     3418.28     3669.97    297.94 o 
  -2  16 -15     4560.01     5229.35    798.22 o 
 -13  17 -15     1377.67     1531.63    214.54 o 
 -10  17 -15     1453.94     1591.28    209.29 o 
  -7  17 -15     4559.68     4311.55    363.26 o 
  -4  17 -15     4872.85     4778.83    506.25 o 
 -12  18 -15     6472.32     6544.72   1365.51 o 
  -9  18 -15     4283.84     4355.76    366.83 o 
  -6  18 -15     3231.31     3514.44    301.10 o 
  -1   1 -14    41553.04    42524.24   3179.86 o 
  -3   2 -14     2004.98     1949.31    250.16 o 
   0   2 -14    17672.59    16332.92   1684.06 o 
  -5   3 -14     3007.90     3239.01    170.52 o 
  -2   3 -14    23152.28    19904.60   1037.33 o 
   1   3 -14    60175.34    66870.06   3178.95 o 
  -7   4 -14     9897.13     8916.85    496.66 o 
  -4   4 -14     9882.93     9432.45    524.47 o 
  -1   4 -14    18412.45    19228.29    997.05 o 
   2   4 -14    17750.69    19687.58    999.96 o 
  -9   5 -14     7872.76     7839.19    419.08 o 
  -6   5 -14    29308.80    27063.19   1134.69 o 
  -3   5 -14    11674.02    13145.65    717.25 o 
   0   5 -14    15647.16    15061.01    819.19 o 
   3   5 -14    27187.51    25100.75   4473.31 o 
 -11   6 -14     6432.90     6151.57    326.38 o 
  -8   6 -14    16952.78    17545.04    936.53 o 
  -5   6 -14    16632.31    17195.37    716.13 o 
  -2   6 -14    41997.11    41782.46   2775.30 o 
   1   6 -14    19217.21    19174.22   4523.62 o 
   4   6 -14    16740.17    16300.61   2052.43 o 
 -13   7 -14     8888.09     8409.55    485.11 o 
 -10   7 -14     9203.56    10419.19    657.97 o 
  -7   7 -14    13681.23    12605.75    638.40 o 
  -4   7 -14    20350.00    21304.50   1070.77 o 
  -1   7 -14     3559.55     3473.45    231.27 o 
   2   7 -14     7926.11     8112.64    523.92 o 
   5   7 -14     4631.03     5080.07    516.21 o 
 -15   8 -14     4784.68     4960.85    268.68 o 
 -12   8 -14     2898.66     2748.33    201.26 o 
  -9   8 -14    22909.42    22994.00    971.47 o 
  -6   8 -14    21706.27    21658.14   2071.01 o 
  -3   8 -14     4733.50     4821.67    318.94 o 
   0   8 -14    11468.26    10898.26    870.01 o 
   3   8 -14     9322.23     8151.72    675.82 o 
   6   8 -14     4700.07     5002.25    434.43 o 
 -17   9 -14     6365.12     6366.15    385.70 o 
 -14   9 -14     7227.68     7897.35    584.61 o 
 -11   9 -14    11911.14    13675.96    833.00 o 
  -8   9 -14    10153.47    10404.10    440.06 o 
  -5   9 -14    17114.10    16011.17    778.89 o 
  -2   9 -14    12225.41    11539.19   1077.44 o 
   1   9 -14     8026.89     8577.93    897.69 o 
   4   9 -14     7589.51     9051.82    720.95 o 
   7   9 -14     3065.69     3213.30    249.07 o 
 -19  10 -14     2816.16     2149.78    270.84 o 
 -16  10 -14     3761.91     3535.88    243.01 o 
 -13  10 -14     6471.44     6081.66    374.35 o 
 -10  10 -14     6240.65     4644.29   1016.72 o 
  -7  10 -14    15118.11    17584.17    870.43 o 
  -4  10 -14    20203.84    21621.68   1005.05 o 
  -1  10 -14    10436.75     9656.15    934.20 o 
   2  10 -14    12028.87    10281.86   1233.36 o 
   5  10 -14     8388.06     8567.91   1018.21 o 
   8  10 -14     3436.20     4382.11    702.81 o 
 -18  11 -14     1888.67     1700.87    179.86 o 
 -15  11 -14     7919.21     8906.56    586.87 o 
 -12  11 -14     4402.25     5079.75    368.68 o 
  -9  11 -14     6574.10     5990.42    476.98 o 
  -6  11 -14     9228.62     9359.23    596.92 o 
  -3  11 -14    10380.70    10856.69    707.14 o 
   0  11 -14     4128.01     4082.05    326.00 o 
   3  11 -14     3237.76     3318.18    388.21 o 
   6  11 -14     3955.78     3998.17    671.77 o 
 -17  12 -14     2653.60     2760.49    242.77 o 
 -14  12 -14     9222.66     9553.95    807.17 o 
 -11  12 -14    10340.20    11752.27    730.74 o 
  -8  12 -14     2270.99     2719.45    609.30 o 
  -5  12 -14     2492.33     2410.50    219.21 o 
  -2  12 -14    15278.92    13775.78   1210.49 o 
   1  12 -14     8061.65     8448.09    622.26 o 
 -16  13 -14     2142.94     1896.85    210.95 o 
 -13  13 -14     2455.83     2423.97    248.65 o 
 -10  13 -14     3892.97     3775.31    313.94 o 
  -7  13 -14     7617.00     7621.53    513.77 o 
  -4  13 -14     7852.50     7843.00    718.33 o 
  -1  13 -14     5975.14     6637.72    605.23 o 
 -18  14 -14     4459.87     4297.69    350.97 o 
 -15  14 -14     4173.44     4863.85    379.36 o 
 -12  14 -14     7417.11     6968.70    556.68 o 
  -9  14 -14     7234.48     6992.62   1204.59 o 
  -6  14 -14    15744.80    15694.67    946.32 o 
  -3  14 -14     2954.99     3288.41    353.21 o 
   0  14 -14     2386.15     2392.37    466.58 o 
 -17  15 -14     2580.50     2314.83    248.83 o 
 -14  15 -14     3763.08     3833.13    443.02 o 
 -11  15 -14     6634.79     5806.55    438.18 o 
  -8  15 -14     1370.69     1103.65    178.64 o 
  -5  15 -14     2527.27     2494.93    243.05 o 
  -2  15 -14     4271.76     4367.42    347.35 o 
 -16  16 -14     1977.13     2228.96    239.09 o 
 -13  16 -14     5720.53     6588.96    494.12 o 
 -10  16 -14     4717.82     5036.60    413.14 o 
  -7  16 -14     3234.72     3134.88    285.85 o 
  -4  16 -14     4823.52     4796.75    430.92 o 
 -15  17 -14     3469.21     3603.79    324.51 o 
 -12  17 -14     3968.90     4222.45    355.32 o 
  -9  17 -14     7307.16     6770.68    525.02 o 
  -6  17 -14     3244.28     3691.79    313.01 o 
  -3  17 -14     2183.77     2292.49    489.47 o 
 -14  18 -14     1941.31     1856.73    218.63 o 
 -11  18 -14     5063.16     3758.51    557.67 o 
  -8  18 -14     4229.80     4788.94    389.34 o 
  -5  18 -14     3635.67     3927.10    697.67 o 
 -10  19 -14     1510.62     1577.13    213.12 o 
   0   1 -13    29663.85    34278.95   3451.90 o 
  -2   2 -13    21852.09    22096.24   1302.46 o 
   1   2 -13    29306.63    31671.07   1367.74 o 
  -4   3 -13    10196.73     9762.02    448.10 o 
  -1   3 -13    15786.94    16350.06    932.45 o 
   2   3 -13    21721.78    24036.81   1325.10 o 
  -6   4 -13    18674.96    16762.58   1497.69 o 
  -3   4 -13    24559.38    21938.19   3876.12 o 
   0   4 -13    21673.26    22390.61   1357.01 o 
   3   4 -13     9973.84    10143.08    401.35 o 
  -8   5 -13    10480.94    10575.62    923.94 o 
  -5   5 -13    11340.80    11268.23   1151.14 o 
  -2   5 -13     5760.16     6812.92    476.41 o 
   1   5 -13     5331.39     5012.94    364.34 o 
   4   5 -13    29526.04    29130.69   2611.52 o 
 -10   6 -13     4264.11     4009.23    267.58 o 
  -7   6 -13     2736.27     2942.91    156.89 o 
  -4   6 -13    26179.18    26463.25   1421.46 o 
  -1   6 -13    21882.45    20700.28   1184.97 o 
   2   6 -13    15635.50    13750.65    883.45 o 
   5   6 -13     3638.96     4162.24    229.13 o 
 -12   7 -13     6956.54     6649.03    349.67 o 
  -9   7 -13    17329.56    17412.57    811.90 o 
  -6   7 -13     8676.39     8354.57    465.77 o 
  -3   7 -13    15359.57    15122.21    786.90 o 
   0   7 -13    12386.53    14439.06    913.26 o 
   3   7 -13     9645.57     9753.58    595.61 o 
   6   7 -13     7588.50     6792.01    376.19 o 
 -14   8 -13     7145.97     7689.31    440.78 o 
 -11   8 -13     9751.14     9946.33    586.20 o 
  -8   8 -13    12065.40    11777.92    456.97 o 
  -5   8 -13    15041.31    11573.77   1573.58 o 
   1   8 -13     5977.70     6185.60    422.81 o 
   4   8 -13     8015.77     8023.64   1061.89 o 
   7   8 -13     5672.37     5710.73    442.33 o 
 -16   9 -13     3948.52     4119.73    231.27 o 
 -13   9 -13     6091.22     5813.41    340.24 o 
 -10   9 -13    10363.20    10463.62    540.81 o 
  -7   9 -13    30199.96    30669.24   1405.30 o 
  -4   9 -13    15374.02    16283.82    845.12 o 
  -1   9 -13    19770.80    18888.78   1187.13 o 
   2   9 -13    10878.01    12719.96   1213.81 o 
   5   9 -13     9046.06    10823.07   1196.79 o 
   8   9 -13     5874.35     6786.87    422.73 o 
 -18  10 -13     2460.76     2286.86    169.13 o 
 -15  10 -13     5828.17     6266.68    332.84 o 
 -12  10 -13     9661.84     9718.81   1064.29 o 
  -9  10 -13     3941.41     3951.16    264.10 o 
  -6  10 -13    12186.82    11271.76    678.15 o 
  -3  10 -13    14940.57    14957.83   1922.45 o 
   0  10 -13     3054.06     2498.52    275.53 o 
   3  10 -13     3221.84     2781.48    428.27 o 
   6  10 -13     3473.31     4675.31    672.96 o 
 -17  11 -13     1922.18     1936.20    204.02 o 
 -14  11 -13     7617.94     6506.24    900.52 o 
 -11  11 -13     8897.63    10096.34    705.59 o 
  -8  11 -13     8507.32     7975.48   1167.51 o 
  -5  11 -13     7366.37     5890.69    384.58 o 
  -2  11 -13     6476.87     6509.51    446.36 o 
   1  11 -13     9208.11     9216.21    896.60 o 
   4  11 -13     4770.14     4772.06    764.83 o 
 -19  12 -13     4387.55     4088.93    327.58 o 
 -16  12 -13     2562.48     2630.72    320.14 o 
 -13  12 -13     5197.40     4178.29    512.49 o 
 -10  12 -13     8309.87     8039.56    574.39 o 
  -7  12 -13     3536.54     2933.16    424.48 o 
  -4  12 -13     2931.98     3073.90    264.43 o 
  -1  12 -13     8769.07     8771.46    583.25 o 
   2  12 -13     5644.87     6245.33    801.96 o 
 -18  13 -13     5121.41     5068.37    402.38 o 
 -15  13 -13     4890.26     5143.25    390.36 o 
 -12  13 -13     3084.46     2982.15    264.81 o 
  -9  13 -13     3842.33     3432.24    289.27 o 
  -6  13 -13    10848.97    10589.68    657.54 o 
  -3  13 -13     6167.20     5964.76    443.47 o 
   0  13 -13     3997.27     3627.81    395.73 o 
 -17  14 -13     2075.44     2089.24    222.25 o 
 -14  14 -13     2921.66     2990.25    277.15 o 
 -11  14 -13     6392.48     6116.33    461.04 o 
  -8  14 -13     6110.98     5999.20    475.61 o 
  -5  14 -13     7672.60     7252.00    552.40 o 
  -2  14 -13     5504.55     6212.27    415.90 o 
 -16  15 -13     3326.38     3414.07    299.86 o 
 -13  15 -13     6205.50     7367.96    528.25 o 
 -10  15 -13     6621.91     6827.42    482.83 o 
  -7  15 -13     2045.17     1919.75    212.92 o 
  -4  15 -13     2029.23     2059.86    205.76 o 
  -1  15 -13     3000.60     2809.42    541.75 o 
 -15  16 -13     4271.84     4620.92    373.16 o 
 -12  16 -13     2475.19     2475.50    259.76 o 
  -9  16 -13     7111.25     7350.21    539.79 o 
  -6  16 -13     5277.49     5320.72    426.42 o 
  -3  16 -13     5137.09     5142.26    377.86 o 
 -14  17 -13     3230.64     3119.19    299.23 o 
 -11  17 -13     7651.44     7939.63    612.66 o 
  -8  17 -13     5426.60     5315.08    412.56 o 
  -5  17 -13     3307.17     3515.26    286.86 o 
 -13  18 -13     2439.85     2401.17    255.71 o 
 -10  18 -13     2270.05     1984.02    236.69 o 
  -7  18 -13     4064.82     4313.02    357.72 o 
  -4  18 -13     1634.22     1684.61    480.50 o 
 -12  19 -13     2065.47     2106.73    239.14 o 
  -9  19 -13     1338.51     1144.47    177.29 o 
   1   1 -12    17128.31    18024.80   1835.12 o 
  -1   2 -12    10326.03     9511.66    839.23 o 
   2   2 -12    76619.02    78617.02   4440.50 o 
  -3   3 -12    38525.48    41025.20   2247.27 o 
   0   3 -12    28051.53    27028.60   1696.69 o 
   3   3 -12    10126.58    10654.78    421.55 o 
  -5   4 -12    32776.45    31919.24   1676.92 o 
  -2   4 -12     9831.16    11948.06    821.43 o 
   1   4 -12    11058.33     9309.15   1454.66 o 
   4   4 -12    12935.43    13075.88    608.66 o 
  -7   5 -12    20055.54    19376.49    801.74 o 
  -4   5 -12    30137.44    26737.35   1175.25 o 
  -1   5 -12    16197.78    15899.31    820.06 o 
   2   5 -12    33616.08    30816.78   1358.57 o 
   5   5 -12     5649.89     5355.10    256.51 o 
  -9   6 -12    14300.40    14312.92    605.93 o 
  -6   6 -12     3980.54     3908.52    152.69 o 
  -3   6 -12    11814.72    10378.14    663.31 o 
   0   6 -12    17593.56    15369.13   1032.68 o 
   3   6 -12    14663.15    14909.98   1584.37 o 
   6   6 -12     4457.10     3579.97    238.18 o 
 -11   7 -12    16141.94    17366.60    796.66 o 
  -8   7 -12    14903.52    16382.57    690.30 o 
  -5   7 -12    48761.07    44279.90   2224.95 o 
  -2   7 -12    17438.94    17192.79   1229.74 o 
   1   7 -12    13798.41    13222.40   1616.61 o 
   4   7 -12    17325.52    18484.91   1037.91 o 
   7   7 -12     7819.71     8420.98    554.43 o 
 -13   8 -12    10782.51    11427.75    607.73 o 
 -10   8 -12    18734.34    18620.00    815.21 o 
  -7   8 -12     4463.97     4339.45    332.42 o 
  -4   8 -12    10899.39    11162.80    559.80 o 
  -1   8 -12    14074.60    10928.18   1409.08 o 
   2   8 -12     3058.14     3387.94    277.33 o 
   5   8 -12     6171.52     7127.21    484.57 o 
   8   8 -12     7338.85     7220.82    487.76 o 
 -15   9 -12     1297.80     1434.58    135.82 o 
 -12   9 -12    16223.90    16518.85   1126.95 o 
  -9   9 -12    11973.69    13203.29    643.91 o 
  -6   9 -12     7212.78     7061.23    271.05 o 
  -3   9 -12    24541.20    23044.83   1062.43 o 
   0   9 -12    25857.72    26044.76   1569.97 o 
   3   9 -12     8418.09     8000.24    544.96 o 
   6   9 -12     3267.54     3109.57    231.31 o 
   9   9 -12     6867.52     6750.86    466.81 o 
 -17  10 -12     3085.45     2812.41    212.69 o 
 -14  10 -12     4799.82     4646.96    337.16 o 
 -11  10 -12    10176.02     9813.57    954.35 o 
  -8  10 -12    19472.48    16877.14   1512.43 o 
  -5  10 -12    26972.74    22379.52   1359.65 o 
  -2  10 -12     5482.90     4831.81    325.48 o 
   1  10 -12     5940.14     6036.00    548.94 o 
   7  10 -12     2203.10     2358.38    198.87 o 
 -19  11 -12     4533.88     4676.23    308.32 o 
 -16  11 -12     6088.54     5544.32    355.11 o 
 -13  11 -12     7288.68     6315.88    427.59 o 
 -10  11 -12    12723.53    13027.94    939.46 o 
  -7  11 -12    15394.78    15727.35    997.50 o 
  -4  11 -12     7605.37     6502.57    459.25 o 
  -1  11 -12     6948.67     7009.22    461.64 o 
   2  11 -12     5244.77     5870.84    504.96 o 
   5  11 -12     6508.28     7961.06   1088.99 o 
 -18  12 -12     3816.90     3900.69    270.74 o 
 -15  12 -12     4287.97     4097.97    348.72 o 
 -12  12 -12     5012.61     4553.44    357.61 o 
  -9  12 -12     7635.90     8580.02    923.34 o 
  -6  12 -12     4578.18     4016.55    411.36 o 
  -3  12 -12    10514.47    10310.56    756.94 o 
   0  12 -12    11683.01    11808.98    804.76 o 
 -17  13 -12     2820.83     2973.80    273.55 o 
 -14  13 -12    10066.99    10061.66    692.96 o 
 -11  13 -12     4266.42     4454.94    435.41 o 
  -8  13 -12     3476.38     3364.19    289.13 o 
  -5  13 -12     7515.60     7450.61    514.19 o 
  -2  13 -12    13332.00    12566.16    846.02 o 
 -16  14 -12     1215.48     1068.94    163.37 o 
 -13  14 -12     1828.11     1613.36    208.67 o 
 -10  14 -12     8182.63     8086.52    834.29 o 
  -7  14 -12     8662.09    10288.10    678.21 o 
  -4  14 -12     1570.89     1727.92    200.00 o 
  -1  14 -12     5037.22     4720.43    281.67 o 
 -18  15 -12     4297.88     4496.71    371.81 o 
 -15  15 -12     4930.54     4970.20    391.40 o 
 -12  15 -12     2702.74     2959.22    283.11 o 
  -9  15 -12     7613.15     7470.63    532.14 o 
  -6  15 -12     4305.42     4285.13    341.30 o 
  -3  15 -12     4702.75     4525.98    353.41 o 
 -17  16 -12     3007.20     3118.35    292.63 o 
 -14  16 -12     6447.93     6066.23    967.85 o 
 -11  16 -12     1702.73     1573.64    206.49 o 
  -8  16 -12     3555.96     3128.52    283.50 o 
  -5  16 -12     9416.01     9504.95    661.48 o 
  -2  16 -12     1442.95     1498.25    189.23 o 
 -16  17 -12     5158.46     5356.31    435.74 o 
 -13  17 -12     4366.61     4239.38    358.81 o 
 -10  17 -12     8088.31     8794.34   1026.46 o 
  -7  17 -12     3857.36     3832.45    330.50 o 
  -4  17 -12     4295.18     4663.80    412.13 o 
 -15  18 -12     3447.50     3532.08    321.68 o 
 -12  18 -12     5143.42     5157.66    411.04 o 
  -9  18 -12     2726.29     3223.62    302.69 o 
  -6  18 -12     2831.42     2905.42    285.36 o 
 -11  19 -12     3029.55     2910.89    348.02 o 
  -8  19 -12     4496.31     4551.28    375.78 o 
  -1   1 -11    15557.38    13532.20   1988.20 o 
  -3   2 -11    23745.52    24359.10   1395.93 o 
   0   2 -11    13086.68    12592.17    582.89 o 
  -5   3 -11    32620.78    36937.25   1766.40 o 
  -2   3 -11    34391.07    37733.64   3031.95 o 
   1   3 -11    35848.68    30987.97   1752.16 o 
  -7   4 -11    13878.40    13181.32    621.58 o 
  -4   4 -11    31603.00    34388.09   1494.78 o 
  -1   4 -11    16766.22    15096.00    670.19 o 
   2   4 -11    20882.43    19123.21   1017.83 o 
  -9   5 -11    10459.43    10772.18    480.02 o 
  -6   5 -11     7098.48     6545.79    375.54 o 
  -3   5 -11    24650.94    24942.17   1039.13 o 
   0   5 -11    10075.73     9996.44    868.37 o 
   3   5 -11    22402.86    18019.13   1936.19 o 
 -11   6 -11     9168.26     9421.08    393.94 o 
  -8   6 -11    32868.89    31880.37   1281.70 o 
  -5   6 -11    32522.01    28438.88   1548.87 o 
  -2   6 -11    15179.22    14721.81    635.45 o 
   1   6 -11    18332.47    17477.02   2409.61 o 
   4   6 -11     6273.30     6471.93    379.19 o 
 -13   7 -11     9772.75     9577.25    662.20 o 
 -10   7 -11     5586.28     5772.59    245.15 o 
  -7   7 -11     4789.60     5066.33    285.23 o 
  -4   7 -11    15500.39    14388.80    810.62 o 
  -1   7 -11    16638.91    15281.52    663.87 o 
   2   7 -11     2407.49     2736.37    232.80 o 
   5   7 -11     9138.16     9824.39    636.01 o 
 -15   8 -11     7402.85     8086.77    490.02 o 
 -12   8 -11    25868.21    24312.33   1386.40 o 
  -9   8 -11     7430.18     7752.82    374.43 o 
  -6   8 -11     6099.53     6745.82    263.81 o 
  -3   8 -11    10179.93    10314.20    495.71 o 
   0   8 -11    31383.65    24704.08   2024.83 o 
   3   8 -11    13251.25    12542.62   1444.67 o 
   6   8 -11     3867.56     4059.43    313.14 o 
 -17   9 -11     4398.32     4215.21    269.13 o 
 -14   9 -11     3446.20     3680.16    227.13 o 
 -11   9 -11     5927.03     5766.87    374.63 o 
  -8   9 -11    19946.59    20050.58    778.72 o 
  -5   9 -11     3585.58     2486.94    299.19 o 
  -2   9 -11     8266.45     8758.84    360.72 o 
   1   9 -11     7945.75     7419.24    846.39 o 
   4   9 -11     6421.00     5857.55   1177.17 o 
   7   9 -11     4076.51     4109.98    305.42 o 
 -19  10 -11     3165.65     3468.00    263.38 o 
 -16  10 -11     5375.61     5618.08    349.81 o 
 -13  10 -11    10674.72    11487.63    563.52 o 
 -10  10 -11    14054.79    13240.88    672.96 o 
  -7  10 -11    27997.43    28519.04   1281.64 o 
  -4  10 -11    30112.73    32714.13   2252.65 o 
  -1  10 -11     8290.34     7835.65    837.94 o 
   2  10 -11     6706.92     6609.16    579.27 o 
   5  10 -11     3854.39     3928.24    303.38 o 
   8  10 -11     4758.84     3574.57    889.96 o 
 -18  11 -11     5426.41     5499.14    404.78 o 
 -15  11 -11     5530.03     5082.72    280.42 o 
 -12  11 -11     4461.29     4406.61    346.07 o 
  -9  11 -11    10306.14    11233.18    578.88 o 
  -6  11 -11    14487.78    12930.13    824.63 o 
  -3  11 -11     6908.43     6061.55    600.80 o 
   0  11 -11     7627.95     7753.09    546.90 o 
   3  11 -11     8606.23    10669.96   1615.70 o 
   6  11 -11     4721.94     3998.17    473.42 o 
 -17  12 -11     1682.27     1768.07    168.84 o 
 -14  12 -11     6106.25     6618.65    456.40 o 
 -11  12 -11     7914.03     7409.71    500.42 o 
  -8  12 -11     9225.22     9808.03    638.58 o 
  -5  12 -11     1944.38     1647.48    373.85 o 
  -2  12 -11     7336.55     6777.47    557.10 o 
   1  12 -11    10536.19    11345.03   1458.60 o 
 -19  13 -11     1150.73     1127.65    134.54 o 
 -16  13 -11     2537.65     2350.19    247.64 o 
 -13  13 -11     9383.62     9465.12    778.88 o 
 -10  13 -11     9627.61     9434.63   1063.77 o 
  -7  13 -11    11629.62    11906.01    805.94 o 
  -4  13 -11     8877.56     8396.13    630.82 o 
  -1  13 -11     6382.95     6207.01    381.36 o 
 -18  14 -11     7284.68     7039.48    514.06 o 
 -15  14 -11     3744.31     3968.30    433.77 o 
 -12  14 -11     2944.67     2581.70    273.53 o 
  -9  14 -11     5247.01     4765.47    350.32 o 
  -6  14 -11     5086.88     4246.86   1221.66 o 
  -3  14 -11     1865.95     2184.34    201.95 o 
   0  14 -11     1736.17     1916.45    164.27 o 
 -17  15 -11     3928.42     3730.32    323.73 o 
 -14  15 -11     5492.78     4746.50    369.84 o 
 -11  15 -11     2136.42     2064.08    233.51 o 
  -8  15 -11     3174.42     3492.03    324.45 o 
  -5  15 -11    11587.35    11578.31    762.84 o 
  -2  15 -11     5374.75     5753.00    492.50 o 
 -16  16 -11     3949.69     3827.36    330.49 o 
 -13  16 -11     2036.28     1749.53    293.42 o 
 -10  16 -11     6993.97     5714.92    553.74 o 
  -7  16 -11     2697.93     2620.44    259.26 o 
  -4  16 -11     6016.56     6973.68    493.15 o 
  -1  16 -11     1058.01      859.90    164.41 o 
 -15  17 -11     3658.33     4081.68    525.90 o 
 -12  17 -11     4542.69     4163.35    349.96 o 
  -9  17 -11     4928.62     5413.35    406.70 o 
  -6  17 -11     5269.60     5655.05    418.24 o 
  -3  17 -11     2422.17     2759.40    343.02 o 
 -14  18 -11     6006.68     5595.52    603.95 o 
 -11  18 -11     4257.74     4219.43    358.05 o 
  -8  18 -11     3563.19     3268.36    296.44 o 
  -5  18 -11     3657.06     4137.96    415.27 o 
 -13  19 -11     2621.58     2443.64    258.29 o 
 -10  19 -11     3452.53     3201.61    290.32 o 
  -7  19 -11     2679.32     2672.26    253.61 o 
  -2   2 -10    33143.57    43335.89   3403.85 o 
   1   2 -10    48363.70    46260.52   2159.20 o 
  -4   3 -10    51409.89    54437.16   2560.36 o 
  -1   3 -10    38322.84    40658.82   1450.30 o 
   2   3 -10    29032.56    29048.33   2106.41 o 
  -6   4 -10    28232.68    26496.55   1975.77 o 
  -3   4 -10    78574.36    64364.67   6117.06 o 
   0   4 -10     4404.53     3947.26    273.31 o 
   3   4 -10    37369.03    34268.67   1523.15 o 
  -8   5 -10    13888.33    12999.60    484.31 o 
  -5   5 -10    12040.52    13281.74    572.85 o 
  -2   5 -10    11099.69    10257.11    711.45 o 
   1   5 -10    16001.61    16212.86   1089.12 o 
   4   5 -10     8518.36     8181.05    313.66 o 
 -10   6 -10    32967.21    29578.43   1402.49 o 
  -7   6 -10    20686.18    20053.78    748.72 o 
  -4   6 -10    38958.71    43271.34   2603.18 o 
  -1   6 -10    63617.46    61200.10   2531.64 o 
   2   6 -10     7875.89     8482.28    511.99 o 
   5   6 -10     8107.37     7606.93    832.14 o 
 -12   7 -10    13132.56    14839.55    886.09 o 
  -9   7 -10     5274.31     5671.80    260.55 o 
  -6   7 -10    10114.51     9481.99   1098.56 o 
  -3   7 -10     5019.29     4349.15    441.20 o 
   0   7 -10     7793.35     7848.33    963.24 o 
   3   7 -10    11797.60    13195.14    665.49 o 
   6   7 -10     5602.29     6034.95    351.51 o 
 -14   8 -10     7371.45     7858.39    702.71 o 
 -11   8 -10     7569.05     8461.98    412.58 o 
  -8   8 -10    17299.64    16509.77    593.32 o 
  -5   8 -10    12244.49    12865.56    497.37 o 
  -2   8 -10     4162.39     3838.46    281.67 o 
   1   8 -10    21263.22    21804.46   1327.17 o 
   4   8 -10    10915.66     9676.67    813.00 o 
   7   8 -10     5603.32     5260.97    325.87 o 
 -16   9 -10     2752.41     2732.58    229.25 o 
 -13   9 -10    10039.50     9634.26    552.03 o 
 -10   9 -10     3762.89     3888.67    162.04 o 
  -7   9 -10    19013.40    18789.07    940.06 o 
  -4   9 -10    19573.62    20676.63   1628.78 o 
  -1   9 -10    15453.75    12931.15    912.54 o 
   2   9 -10     4087.64     3919.82    312.10 o 
   5   9 -10     3609.11     4277.50    341.73 o 
   8   9 -10     4775.96     5254.10    315.51 o 
 -18  10 -10     3275.16     3299.10    335.31 o 
 -15  10 -10     6577.27     6935.42    466.12 o 
 -12  10 -10    15580.04    14133.57   1364.02 o 
  -9  10 -10     4497.52     4355.67    202.03 o 
  -6  10 -10     9432.83     9384.34    384.25 o 
  -3  10 -10    17026.79    15763.58    764.99 o 
   0  10 -10    15957.69    14348.68   2312.06 o 
   3  10 -10     5871.93     7811.14   1346.73 o 
   6  10 -10     4365.19     3871.96    283.53 o 
   9  10 -10     4034.19     3862.13    461.83 o 
 -17  11 -10     6847.83     6984.02    555.57 o 
 -14  11 -10     3322.86     3306.55    232.24 o 
 -11  11 -10     9452.58    10027.81    540.73 o 
  -8  11 -10    26940.00    28196.88   1580.94 o 
  -5  11 -10    10672.30     9928.06    897.38 o 
  -2  11 -10     5246.35     4745.90    307.76 o 
   1  11 -10    18335.74    17830.63   1399.75 o 
   4  11 -10    10517.47    10588.29   1092.26 o 
   7  11 -10     2441.02     2254.54    274.67 o 
 -19  12 -10     4290.33     4422.02    331.67 o 
 -16  12 -10     3069.47     2867.67    264.68 o 
 -13  12 -10     5564.36     5748.09    326.97 o 
 -10  12 -10    10252.59    11660.23   1147.63 o 
  -7  12 -10    10419.19     8896.40    542.01 o 
  -4  12 -10     6667.70     7051.31    482.41 o 
  -1  12 -10     2124.57     2143.82    154.32 o 
   2  12 -10     4090.70     4257.41    394.89 o 
   5  12 -10     5382.79     4575.93    488.00 o 
 -18  13 -10     3568.57     3608.90    271.91 o 
 -15  13 -10     5605.55     5983.07    376.31 o 
 -12  13 -10     4433.07     4727.30    372.73 o 
  -9  13 -10     4105.02     4280.92    849.31 o 
  -6  13 -10    16493.87    17016.59   1139.84 o 
  -3  13 -10    10036.61     9562.76    622.30 o 
   0  13 -10     3578.03     3567.02    270.48 o 
   3  13 -10     6077.82     6682.30    675.65 o 
 -17  14 -10     7612.55     6880.22    431.03 o 
 -14  14 -10     9341.62     9282.81    643.05 o 
 -11  14 -10     8953.03     8864.75    851.89 o 
  -8  14 -10     3603.38     4271.94    474.16 o 
  -5  14 -10     6310.90     5839.79    472.13 o 
  -2  14 -10     3116.48     3230.01    339.13 o 
   1  14 -10     9020.70     8622.44    846.68 o 
 -16  15 -10      798.45      851.48    155.13 o 
 -13  15 -10     3332.53     2163.73    227.49 o 
 -10  15 -10     2965.88     2812.50    267.56 o 
  -7  15 -10      932.44      971.35    204.59 o 
  -4  15 -10     6409.97     6648.22    462.85 o 
  -1  15 -10     6861.07     7030.50    491.84 o 
 -18  16 -10     2285.07     2246.95    234.72 o 
 -15  16 -10     2253.04     2268.86    245.78 o 
 -12  16 -10     4883.60     3757.98    729.31 o 
  -9  16 -10     4875.05     4905.69    386.63 o 
  -6  16 -10    14970.68    16021.33   2061.10 o 
  -3  16 -10     4138.79     3936.85    401.76 o 
 -17  17 -10     7816.77     8165.76    591.66 o 
 -14  17 -10     6349.36     5831.43    477.32 o 
 -11  17 -10     4731.01     5111.66    398.37 o 
  -8  17 -10     3874.04     4205.21    440.97 o 
  -5  17 -10     2574.72     3198.47    386.81 o 
 -16  18 -10     1936.61     1803.48    228.77 o 
 -13  18 -10     9119.83     9628.53    660.08 o 
 -10  18 -10     2796.96     2803.74    287.55 o 
  -7  18 -10     3459.25     3328.05    294.59 o 
  -4  18 -10     6416.81     6570.48    598.42 o 
 -12  19 -10     5159.28     5804.04    531.10 o 
  -9  19 -10     5057.57     4406.13    398.48 o 
  -6  19 -10     3223.32     3321.31    374.46 o 
   1   1  -9    68528.76    71050.64   4567.60 o 
  -1   2  -9    21623.79    23866.39   1111.68 o 
   2   2  -9    23756.41    22046.99   1137.67 o 
  -3   3  -9    20719.16    20070.67    988.78 o 
   0   3  -9    27316.23    24540.99   1124.91 o 
   3   3  -9    28129.62    26798.58    945.35 o 
  -5   4  -9    37222.25    38924.93   1909.54 o 
  -2   4  -9    24272.08    22400.86   1222.30 o 
   1   4  -9    14999.09    13772.89   1168.69 o 
   4   4  -9     9491.35    10594.64    328.54 o 
  -7   5  -9    23456.97    21346.39   1127.20 o 
  -4   5  -9    21689.76    20824.10    799.00 o 
  -1   5  -9    52043.14    53717.00   2939.43 o 
   2   5  -9    33617.45    31376.49   2199.04 o 
   5   5  -9    13739.24    11923.12    639.66 o 
  -9   6  -9    10454.08    10084.66    383.59 o 
  -6   6  -9    17839.99    18877.58    757.15 o 
  -3   6  -9    18053.49    20034.35    814.38 o 
   0   6  -9    13801.49     9657.52   1184.12 o 
   3   6  -9    16242.78    15644.05    819.53 o 
   6   6  -9     4705.16     5419.31    336.07 o 
 -11   7  -9    27106.32    26269.98   1001.50 o 
  -8   7  -9    34630.75    34368.69   1323.14 o 
  -5   7  -9    17752.43    16387.98   1591.65 o 
  -2   7  -9    10284.00    10584.87    363.86 o 
   1   7  -9     2084.37     2457.14    163.52 o 
   4   7  -9    17795.82    16039.41    878.93 o 
   7   7  -9     7910.26     8713.32    670.27 o 
 -13   8  -9     7129.35     7287.51    403.53 o 
 -10   8  -9      441.51      535.26     52.81 o 
  -7   8  -9     5478.18     5060.95    238.13 o 
  -4   8  -9    11747.96    10082.28    500.23 o 
  -1   8  -9    14303.06    15821.17    831.48 o 
   2   8  -9    12074.26    10550.00    719.37 o 
   5   8  -9     9675.22    10489.07    514.53 o 
   8   8  -9     5039.86     4893.72    302.85 o 
 -15   9  -9     7329.47     8124.38    475.76 o 
 -12   9  -9    17676.57    15112.34   1369.15 o 
  -9   9  -9    12642.76    11808.34    606.82 o 
  -6   9  -9    16989.07    18312.58    853.63 o 
  -3   9  -9    25193.49    24400.29   1378.94 o 
   0   9  -9    19442.77    19325.88   1168.02 o 
   3   9  -9    12590.91    13818.65    757.56 o 
   6   9  -9     1151.06     1191.79    117.58 o 
   9   9  -9     2161.54     2618.97    210.33 o 
 -17  10  -9     6115.26     6973.36    421.84 o 
 -14  10  -9    10807.15    10204.17    557.32 o 
 -11  10  -9    25226.69    26130.77   1017.22 o 
  -8  10  -9    12141.81    13146.69    476.02 o 
  -5  10  -9     9914.71     9547.36    415.26 o 
  -2  10  -9     2375.43     2354.16    136.64 o 
   1  10  -9     8627.26     8435.81    576.11 o 
   4  10  -9     9679.87     9003.45    936.85 o 
   7  10  -9     4168.93     3701.17    333.21 o 
  10  10  -9     1687.00     2071.22    291.52 o 
 -19  11  -9     5935.49     5918.85    626.02 o 
 -16  11  -9     8643.46     8428.07    809.36 o 
 -13  11  -9     1100.63     1251.28    127.72 o 
 -10  11  -9     7871.76     7188.84    314.49 o 
  -7  11  -9    16050.20    15578.23    741.78 o 
  -4  11  -9     9567.06     9383.36    471.30 o 
  -1  11  -9     6876.81     6407.73    339.63 o 
   2  11  -9     6846.89     6225.56    683.98 o 
   5  11  -9     6718.48     6613.65    471.36 o 
   8  11  -9     3736.41     3428.95    391.37 o 
 -18  12  -9     2854.48     2898.03    363.65 o 
 -15  12  -9     6566.51     6985.28    415.68 o 
 -12  12  -9     7543.16     7581.88    408.28 o 
  -9  12  -9    11596.42    10907.65    742.70 o 
  -6  12  -9    19135.59    19578.80    983.77 o 
  -3  12  -9    23230.97    22254.05   1428.75 o 
   0  12  -9    10405.67    11718.34    689.12 o 
   3  12  -9     5783.89     5744.06    410.76 o 
 -17  13  -9     3700.80     3517.90    289.84 o 
 -14  13  -9     7926.21     8333.59    538.47 o 
 -11  13  -9     8863.17     8940.86    488.80 o 
  -8  13  -9     3086.50     2692.12    202.54 o 
  -5  13  -9     3599.29     3177.31    263.13 o 
  -2  13  -9     4976.63     4978.86    463.60 o 
   1  13  -9     3004.62     2949.77    228.46 o 
   4  13  -9     5372.04     5277.15    413.99 o 
 -19  14  -9     2411.52     2801.76    227.58 o 
 -16  14  -9     2619.51     2517.05    213.63 o 
 -13  14  -9     6953.62     5973.63    462.18 o 
 -10  14  -9     9151.38     9484.90   1483.04 o 
  -7  14  -9    12938.06    12598.90    899.10 o 
  -4  14  -9     6306.30     6913.93    471.11 o 
  -1  14  -9     3905.13     4445.96    432.79 o 
   2  14  -9     6891.44     6757.21    556.44 o 
 -18  15  -9     2961.97     3073.88    242.26 o 
 -15  15  -9     1754.76     1969.43    227.96 o 
 -12  15  -9     4281.44     3332.48    344.19 o 
  -9  15  -9     2367.24     2395.62    298.37 o 
  -6  15  -9     6237.55     6544.96    449.90 o 
  -3  15  -9     4748.50     5003.23    523.82 o 
   0  15  -9     5077.34     5447.18    425.77 o 
 -17  16  -9     2610.28     2689.07    266.72 o 
 -14  16  -9     3206.65     2839.18    358.83 o 
 -11  16  -9     2451.85     1752.81    501.82 o 
  -8  16  -9     2949.20     3330.59    376.09 o 
  -5  16  -9     5529.89     5898.70    570.36 o 
  -2  16  -9     2227.82     2176.58    198.63 o 
 -16  17  -9     4076.77     4292.55    364.85 o 
 -13  17  -9    11013.28    11641.99    801.74 o 
 -10  17  -9     4271.04     3936.80    336.00 o 
  -7  17  -9     5209.45     4209.58    610.62 o 
  -4  17  -9     2919.65     3306.52    360.91 o 
  -1  17  -9     4903.23     4759.67    544.38 o 
 -15  18  -9     3226.05     3081.64    299.72 o 
 -12  18  -9     2164.64     2022.07    231.62 o 
  -9  18  -9     2790.36     2724.04    521.13 o 
  -6  18  -9     1857.75     2088.71    212.47 o 
  -3  18  -9     5229.75     5276.15    706.27 o 
 -14  19  -9     3650.83     4231.21    375.98 o 
 -11  19  -9     4614.00     4436.51    386.06 o 
  -8  19  -9     6445.21     6445.56    494.89 o 
  -5  19  -9     4420.43     4624.35    450.25 o 
 -10  20  -9     5062.04     5792.84    464.96 o 
  -1   1  -8    40436.17    39961.20   3108.44 o 
  -3   2  -8    25090.78    28425.88   1113.39 o 
   0   2  -8    41880.67    38375.15   2971.98 o 
  -5   3  -8    18670.78    18386.44    674.05 o 
  -2   3  -8    41751.96    42186.30   1608.91 o 
   1   3  -8    31278.34    28464.16   1936.06 o 
  -7   4  -8     2609.37     3060.58    110.08 o 
  -4   4  -8    13447.33    15916.02    513.51 o 
  -1   4  -8    15547.86    15542.40    679.69 o 
   2   4  -8    29397.87    32062.96   2219.73 o 
  -9   5  -8    30085.89    29004.96   1011.36 o 
  -6   5  -8    44999.09    46253.44   2622.83 o 
  -3   5  -8    35406.14    36396.43   1739.57 o 
   0   5  -8    54222.05    51742.44   2462.11 o 
   3   5  -8    60046.71    58370.28   2418.33 o 
 -11   6  -8     8896.28     8084.42    313.80 o 
  -8   6  -8     7521.04     8575.53    306.46 o 
  -5   6  -8     8207.71     9098.16    357.47 o 
  -2   6  -8    33404.22    28733.74   2623.64 o 
   1   6  -8     1994.04     2597.58    168.38 o 
   4   6  -8    10684.78    10176.49    384.60 o 
 -13   7  -8     8138.71     8317.60    460.45 o 
 -10   7  -8     4417.51     4868.46    175.41 o 
  -7   7  -8     5176.73     5872.01    213.04 o 
  -4   7  -8    43880.42    41796.37   2770.66 o 
  -1   7  -8    11200.84    10310.03    563.91 o 
   2   7  -8     7141.41     5387.76    622.54 o 
   5   7  -8    15043.24    14800.86    866.56 o 
 -15   8  -8     9487.85     9247.68    674.39 o 
 -12   8  -8     6041.78     6718.53    261.97 o 
  -9   8  -8    18324.62    18350.34    849.47 o 
  -6   8  -8     8700.01     7150.73    571.45 o 
  -3   8  -8    11253.90    13160.63    555.74 o 
   0   8  -8    20285.63    21314.55   1222.91 o 
   3   8  -8    30066.37    28231.37   4934.48 o 
   6   8  -8     1161.76     1184.14    134.07 o 
 -17   9  -8     2963.74     2873.96    219.91 o 
 -14   9  -8     3245.28     3488.42    195.45 o 
 -11   9  -8     7632.50     7998.15    367.27 o 
  -8   9  -8    18522.73    18405.21    743.41 o 
  -5   9  -8     9326.54     8608.19    526.71 o 
  -2   9  -8     1195.15      974.00     68.70 o 
   1   9  -8     4271.01     4786.18    525.35 o 
   4   9  -8     7767.17     7746.39    485.08 o 
   7   9  -8     4651.78     4440.74    294.57 o 
 -19  10  -8     1547.58     1811.24    182.21 o 
 -16  10  -8    13660.94    14626.86    811.12 o 
 -13  10  -8    12551.02    10776.93    648.26 o 
 -10  10  -8    14374.64    14444.89    627.21 o 
  -7  10  -8    11745.18    11733.43    577.73 o 
  -4  10  -8    45314.08    40419.82   2582.86 o 
  -1  10  -8     1458.44     1733.72    119.94 o 
   2  10  -8     9166.23     9229.01    526.99 o 
   5  10  -8     4242.86     4296.26    311.06 o 
   8  10  -8     4374.75     4110.38    465.96 o 
 -18  11  -8     5803.76     5681.93    357.67 o 
 -15  11  -8    10736.80    12113.79    651.12 o 
 -12  11  -8     4279.02     4827.56    236.92 o 
  -6  11  -8     7157.29     6859.49    500.65 o 
  -3  11  -8    14092.42    13163.93    717.60 o 
   0  11  -8    15213.09    13792.49    652.15 o 
   3  11  -8     7027.34     7419.92    532.73 o 
   6  11  -8     2740.99     2681.53    248.36 o 
   9  11  -8     3864.20     3477.17    415.29 o 
 -20  12  -8     2562.34     3031.51    238.04 o 
 -17  12  -8     1690.75     1792.96    178.86 o 
 -14  12  -8      730.84      739.09     97.50 o 
 -11  12  -8    20660.49    21841.62   1131.71 o 
  -8  12  -8     8133.59     7648.07    472.34 o 
  -5  12  -8    11276.28    12295.87    754.11 o 
  -2  12  -8    19549.42    20468.13   1406.38 o 
   1  12  -8    14297.73    13818.32   1485.45 o 
   4  12  -8     7475.35     7442.25    534.08 o 
 -19  13  -8     2649.28     2904.05    260.20 o 
 -16  13  -8     5500.17     5451.14    346.74 o 
 -13  13  -8     8840.81     8890.77    521.18 o 
 -10  13  -8     9854.87    10558.65    618.01 o 
  -7  13  -8    14286.83    13879.29    856.62 o 
  -4  13  -8     9118.66     8401.56    928.15 o 
  -1  13  -8     2545.75     2498.14    183.92 o 
   2  13  -8     3024.83     3159.40    269.19 o 
   5  13  -8     4483.65     4025.68    502.66 o 
 -18  14  -8     6114.05     6177.45    532.25 o 
 -15  14  -8     3483.82     3564.90    261.68 o 
 -12  14  -8     6355.18     5079.24    713.40 o 
  -9  14  -8     2457.03     2406.08    201.79 o 
  -6  14  -8     3184.98     3193.28    255.93 o 
  -3  14  -8     2912.37     2933.62    201.30 o 
   0  14  -8     5150.54     4983.80    372.36 o 
   3  14  -8     3880.02     3437.78    315.81 o 
 -17  15  -8     1816.31     1760.27    181.90 o 
 -14  15  -8     6085.34     6194.47    470.03 o 
 -11  15  -8     7709.48     5861.11    539.06 o 
  -8  15  -8    10002.38    11381.89   1089.01 o 
  -5  15  -8    10252.71    10893.57   1130.09 o 
  -2  15  -8    12433.85    13753.25    968.18 o 
   1  15  -8     3590.10     3542.36    286.78 o 
 -16  16  -8     3105.24     2634.18    272.14 o 
 -13  16  -8     5994.09     5211.34    416.62 o 
 -10  16  -8     6688.64     6833.51    479.60 o 
  -7  16  -8     4236.60     4829.49    372.16 o 
  -4  16  -8     2796.82     2738.43    270.50 o 
  -1  16  -8      551.52      907.96    246.09 o 
 -18  17  -8     2714.68     3845.65    668.64 o 
 -15  17  -8     2236.76     2112.61    244.50 o 
 -12  17  -8     2457.21     2911.27    279.30 o 
  -9  17  -8     5896.27     5510.67    566.96 o 
  -6  17  -8     1298.47     1151.15    167.07 o 
  -3  17  -8     5215.24     5033.71    500.96 o 
   0  17  -8     3902.81     3962.75    468.15 o 
 -17  18  -8     3992.75     4973.30    678.06 o 
 -14  18  -8     4638.45     4770.15    479.83 o 
 -11  18  -8     1798.15     1865.52    228.78 o 
  -8  18  -8     3304.55     3297.45    301.79 o 
  -5  18  -8     3186.21     3267.64    448.97 o 
 -13  19  -8     2809.76     2671.31    292.88 o 
 -10  19  -8     3306.18     3852.29    336.63 o 
  -7  19  -8     4752.31     4914.37    403.76 o 
  -4  19  -8     3603.24     3876.88    497.93 o 
 -12  20  -8     5232.88     5191.34    414.74 o 
  -9  20  -8     4562.33     4253.31    357.79 o 
   0   1  -7     3406.74     3982.94    265.22 o 
  -2   2  -7    83235.59    90238.71   3853.31 o 
   1   2  -7    44765.67    37174.43   1770.27 o 
  -4   3  -7     7484.98     7831.48    398.23 o 
  -1   3  -7    71682.12    74913.57   3645.79 o 
   2   3  -7    30541.32    33400.50   1902.27 o 
  -6   4  -7    29549.88    29394.08    932.72 o 
  -3   4  -7     4070.95     3908.77    437.02 o 
   0   4  -7    20339.17    20107.90    827.65 o 
   3   4  -7    27547.91    24941.53   1840.84 o 
  -8   5  -7    16672.40    16865.19    614.61 o 
  -5   5  -7    18928.73    17483.71    913.53 o 
  -2   5  -7    51942.79    45825.95   2455.83 o 
   1   5  -7    18994.35    16139.53    727.14 o 
   4   5  -7    40088.98    39786.79   1293.28 o 
 -10   6  -7    40904.08    41406.82   1424.48 o 
  -7   6  -7    13541.93    10651.97   1254.93 o 
  -4   6  -7    69397.27    67383.00   4618.98 o 
  -1   6  -7    59455.75    64491.98   2726.90 o 
   2   6  -7    15369.76    16112.50   1325.83 o 
   5   6  -7     4646.74     5234.29    217.97 o 
 -12   7  -7     7730.76     7984.25    373.46 o 
  -9   7  -7     7464.44     7740.38    271.46 o 
  -6   7  -7    14227.70    16338.25    729.02 o 
  -3   7  -7    25554.38    24654.42    920.95 o 
   0   7  -7    10932.42    11089.86    510.36 o 
   3   7  -7    27023.16    25479.69   1076.72 o 
   6   7  -7    18451.68    20534.66    898.18 o 
 -14   8  -7     2991.04     3380.50    183.39 o 
 -11   8  -7     4504.50     4882.60    205.81 o 
  -8   8  -7    14323.72    13664.58    583.39 o 
  -5   8  -7    50894.30    49091.51   2246.24 o 
  -2   8  -7     8968.76     8183.82    525.16 o 
   1   8  -7     9931.05     8921.79    714.12 o 
   4   8  -7    19459.14    18435.73   1193.77 o 
   7   8  -7     7220.41     7496.86    431.30 o 
 -16   9  -7     5283.61     5561.89    355.63 o 
 -13   9  -7     6650.41     6465.12    275.87 o 
 -10   9  -7     9842.79     8755.41    575.29 o 
  -7   9  -7    14993.38    15878.93    681.84 o 
  -4   9  -7    24174.88    23114.13   1310.65 o 
  -1   9  -7     3315.88     3112.39    143.31 o 
   2   9  -7     3071.05     3135.99    200.61 o 
   5   9  -7     2494.68     2027.58    138.84 o 
   8   9  -7     6595.53     6931.90    412.35 o 
 -18  10  -7     2097.54     2024.76    165.96 o 
 -15  10  -7     8645.13     9346.18    508.84 o 
 -12  10  -7    13696.94    13666.25    692.45 o 
  -9  10  -7     6257.19     5823.36    276.44 o 
  -6  10  -7     3560.93     3063.07    194.78 o 
  -3  10  -7     4137.08     4106.37    182.31 o 
   0  10  -7    18409.21    17268.47    813.58 o 
   3  10  -7     8110.41     8204.05    464.36 o 
   6  10  -7     7855.63     8344.04    509.28 o 
   9  10  -7     2308.35     2297.11    259.14 o 
 -20  11  -7     2425.95     2207.67    252.28 o 
 -17  11  -7     8104.67     9251.87    592.52 o 
 -14  11  -7     7850.92     8332.09    413.27 o 
 -11  11  -7    24796.52    24916.09   1150.54 o 
  -8  11  -7    10536.71     9722.73    712.89 o 
  -5  11  -7    27055.28    34114.28   1379.76 o 
  -2  11  -7    15821.13    16968.42    704.73 o 
   1  11  -7    15653.90    17506.77   1047.87 o 
   4  11  -7     8885.64     8817.13   1098.52 o 
   7  11  -7     2695.33     2540.35    232.38 o 
 -19  12  -7     3168.27     3514.97    274.11 o 
 -16  12  -7     3166.35     2563.70    240.06 o 
 -13  12  -7     3528.69     3558.57    182.71 o 
 -10  12  -7    13978.62    13073.34    986.54 o 
  -7  12  -7     5376.11     4793.10    389.61 o 
  -4  12  -7    20392.90    18632.74   1752.28 o 
  -1  12  -7     9223.75    10175.53    558.55 o 
   2  12  -7     3238.96     3230.87    247.31 o 
   5  12  -7     3531.08     3283.99    261.60 o 
   8  12  -7     4979.13     4524.15    522.73 o 
 -18  13  -7     5833.54     5640.01    419.75 o 
 -15  13  -7     7087.92     6504.47    371.00 o 
 -12  13  -7     8793.70     8576.67    471.64 o 
  -9  13  -7     8335.78     8661.80    588.22 o 
  -6  13  -7    12117.01    11051.62    839.21 o 
  -3  13  -7    10352.01    10143.58    538.03 o 
   0  13  -7     5069.94     4855.34    345.35 o 
   3  13  -7     4021.99     4064.35    334.05 o 
   6  13  -7     3128.23     3349.71    413.31 o 
 -17  14  -7     6081.96     5393.75    519.39 o 
 -14  14  -7     7290.97     7177.82    473.96 o 
 -11  14  -7     9465.07     8915.51    747.76 o 
  -8  14  -7     3733.18     3874.25    292.80 o 
  -5  14  -7     5468.84     6652.28    466.05 o 
  -2  14  -7     5053.25     5241.43    455.67 o 
   1  14  -7     7705.20     8043.71    611.52 o 
 -19  15  -7     1437.34     1766.63    210.63 o 
 -16  15  -7     1154.64      987.49    149.81 o 
 -13  15  -7     5286.93     5382.38    407.99 o 
 -10  15  -7     6127.02     5943.35    369.82 o 
  -7  15  -7     6335.47     7262.27    497.66 o 
  -4  15  -7     3728.25     4303.23    344.06 o 
  -1  15  -7     7280.95     7247.94    491.34 o 
   2  15  -7     2650.10     2292.43    233.35 o 
 -18  16  -7     1498.09     1613.12    179.17 o 
 -15  16  -7     2734.50     2882.94    281.12 o 
 -12  16  -7     8046.48     6897.25    501.80 o 
  -9  16  -7    11118.61    12080.64    804.01 o 
  -6  16  -7    10851.14    10827.94   1385.93 o 
  -3  16  -7     5206.45     5826.28    388.33 o 
   0  16  -7     2504.00     2928.71    265.28 o 
 -17  17  -7     3879.48     4359.58    372.23 o 
 -14  17  -7     1768.96     1752.97    220.84 o 
 -11  17  -7      945.54     1033.63    171.74 o 
  -8  17  -7     1604.86     1729.69    211.77 o 
  -5  17  -7     1896.26     2079.28    305.61 o 
  -2  17  -7     1149.15     1435.90    260.50 o 
   1  17  -7     2857.82     2626.20    345.71 o 
 -16  18  -7     3397.19     3273.66    314.90 o 
 -13  18  -7     3436.47     3515.66    325.98 o 
 -10  18  -7     4850.92     5624.46    433.26 o 
  -7  18  -7     3631.24     3539.16    371.48 o 
  -4  18  -7     8526.29     8974.25    837.72 o 
  -1  18  -7     3213.25     2964.59    390.35 o 
 -15  19  -7     3803.43     3780.57    422.41 o 
 -12  19  -7     5268.72     6052.03    462.82 o 
  -9  19  -7     4635.93     4779.35    390.36 o 
  -6  19  -7     5020.24     5604.71    611.29 o 
 -11  20  -7     3786.78     4051.39    357.58 o 
  -8  20  -7     1862.19     2148.72    274.26 o 
   0   0  -6   237741.66   295152.94  27838.46 o 
   1   1  -6    65408.16    61059.47   2723.84 o 
  -1   2  -6    44868.87    42639.98   1465.66 o 
   2   2  -6    25199.05    23250.70   1045.31 o 
  -3   3  -6     2279.00     1720.94     80.65 o 
   0   3  -6    16405.78    17400.08    755.03 o 
   3   3  -6    24157.66    27139.67   1208.32 o 
  -5   4  -6    23839.83    21590.50    884.16 o 
  -2   4  -6   117241.98   116997.02   5424.73 o 
   1   4  -6     6244.31     5321.55    204.55 o 
   4   4  -6    11631.52    11174.44    433.95 o 
  -7   5  -6    34933.12    36756.02   1162.34 o 
  -4   5  -6     6537.17     7345.08    308.10 o 
  -1   5  -6    40219.03    36629.13   3115.95 o 
   2   5  -6    66557.82    58724.41   2679.46 o 
   5   5  -6    17684.88    17449.39    613.88 o 
  -9   6  -6    35400.04    37705.61   1520.05 o 
  -6   6  -6    22120.89    22543.72   1585.74 o 
  -3   6  -6    50399.62    55349.09   1993.68 o 
   0   6  -6     8510.59     7566.74    307.28 o 
   3   6  -6    11550.76    10624.13    382.27 o 
   6   6  -6    13683.55    15035.22    600.04 o 
 -11   7  -6     9092.88     9687.52    396.47 o 
  -8   7  -6     4313.96     3955.67    173.19 o 
  -5   7  -6    49380.54    50684.50   2076.67 o 
  -2   7  -6    17906.85    17786.10    746.76 o 
   1   7  -6     3275.06     3013.06    151.08 o 
   4   7  -6    25980.78    24789.90    878.23 o 
   7   7  -6     7014.12     7355.18    403.00 o 
 -13   8  -6     1323.41     1464.93     89.33 o 
 -10   8  -6     1020.55      907.43     60.53 o 
  -7   8  -6     6769.11     6451.60    550.15 o 
  -4   8  -6    15137.08    13960.83    630.54 o 
  -1   8  -6    13942.77    13269.59    498.07 o 
   2   8  -6     9194.77     8357.27    469.79 o 
   5   8  -6    12154.38    13339.32    856.82 o 
   8   8  -6     4220.62     4324.22    272.56 o 
 -15   9  -6     3357.22     3236.23    189.59 o 
 -12   9  -6    17226.32    15407.71    630.77 o 
  -9   9  -6    27843.53    26197.79   1562.97 o 
  -6   9  -6    12074.99    13362.05    540.40 o 
  -3   9  -6    19674.97    17905.18    789.07 o 
   0   9  -6    19833.27    20117.38    841.27 o 
   3   9  -6     5683.25     4426.09    749.47 o 
   6   9  -6     7564.77     7853.91    432.09 o 
   9   9  -6     2961.48     3011.37    223.60 o 
 -17  10  -6     6834.42     7060.85    525.03 o 
 -14  10  -6     8300.97     8431.92    429.90 o 
 -11  10  -6     9673.99    10115.41    903.82 o 
  -8  10  -6     7901.62     7778.27    485.67 o 
  -5  10  -6     4177.53     4832.77    271.02 o 
  -2  10  -6    12664.49    12580.89    591.67 o 
   1  10  -6     4237.90     4292.00    284.68 o 
   4  10  -6    10729.92    10618.57    678.34 o 
   7  10  -6     6035.21     5786.93    388.17 o 
  10  10  -6     4052.45     3732.81    362.29 o 
 -19  11  -6     6631.03     6310.31    456.85 o 
 -16  11  -6     7193.85     7678.16    520.87 o 
 -13  11  -6     6680.12     6985.90    318.70 o 
 -10  11  -6     7530.04     6382.43    389.38 o 
  -7  11  -6    30251.54    30734.24   2135.82 o 
  -4  11  -6     7814.77     7261.43    357.09 o 
  -1  11  -6    21758.90    21492.86   1254.46 o 
   2  11  -6     8010.27     8877.37    542.52 o 
   5  11  -6     4532.71     4047.22    337.15 o 
   8  11  -6     2466.01     2471.66    229.81 o 
 -18  12  -6     1769.18     1989.93    176.04 o 
 -15  12  -6     7056.34     6990.53    485.73 o 
 -12  12  -6    13000.25    13400.62    589.86 o 
  -9  12  -6    15337.89    17671.76    910.64 o 
  -6  12  -6     8834.95     9989.95    584.41 o 
  -3  12  -6    39488.51    42393.79   1848.01 o 
   0  12  -6     6806.31     7034.78    427.68 o 
   3  12  -6     2733.52     3031.00    225.10 o 
   6  12  -6     3031.25     2844.47    272.91 o 
 -20  13  -6     3235.64     3219.58    276.99 o 
 -17  13  -6     1914.89     1901.40    172.16 o 
 -14  13  -6    10376.00    10884.05    499.69 o 
 -11  13  -6     8146.26     7521.44    355.27 o 
  -8  13  -6     4073.46     3921.86    311.47 o 
  -5  13  -6     4932.54     5706.13    411.41 o 
  -2  13  -6     7511.38     7952.85    489.13 o 
   1  13  -6     4075.99     3937.83    336.09 o 
   4  13  -6     7108.03     7156.63    565.46 o 
   7  13  -6     2458.69     2363.54    319.09 o 
 -19  14  -6     5908.88     4855.64   1103.90 o 
 -16  14  -6     4057.55     4071.96    286.97 o 
 -13  14  -6     4185.87     4069.09    254.78 o 
 -10  14  -6     9520.10     9756.19    491.32 o 
  -7  14  -6     8739.70     9346.02    609.78 o 
  -4  14  -6     6549.42     7558.81    497.74 o 
  -1  14  -6    10643.04    10742.50    704.63 o 
   2  14  -6     7736.13     7518.89    598.37 o 
   5  14  -6     5131.55     4786.03    538.19 o 
 -18  15  -6     3418.10     3393.29    293.06 o 
 -15  15  -6     2238.59     2365.41    207.79 o 
 -12  15  -6     2816.93     2834.80    187.62 o 
  -9  15  -6     5037.63     5559.84    300.78 o 
  -6  15  -6     6458.09     5565.25    415.28 o 
  -3  15  -6     3999.55     3986.20    250.99 o 
   0  15  -6     2877.38     3133.43    292.35 o 
   3  15  -6     3343.92     3304.89    327.20 o 
 -17  16  -6     2245.71     2168.66    211.55 o 
 -14  16  -6     5748.92     6017.12    462.96 o 
 -11  16  -6     5005.42     3745.35    322.22 o 
  -8  16  -6     5403.46     5761.71    549.08 o 
  -5  16  -6     8727.62     6086.47    478.07 o 
  -2  16  -6     1994.56     1851.38    172.99 o 
   1  16  -6     3178.77     3130.47    257.92 o 
 -16  17  -6     2902.52     2739.98    282.93 o 
 -13  17  -6     6397.09     6752.61    511.88 o 
 -10  17  -6     6156.20     6408.15    696.58 o 
  -7  17  -6     2196.00     2463.06    259.23 o 
  -4  17  -6     1378.95     1529.40    240.89 o 
  -1  17  -6     3371.74     3547.07    477.68 o 
 -15  18  -6     1712.65     1479.47    211.29 o 
 -12  18  -6     4418.09     5046.43    406.74 o 
  -9  18  -6     3856.50     3824.07    341.10 o 
  -6  18  -6     3438.75     3285.99    337.97 o 
  -3  18  -6     5837.31     6368.88    816.44 o 
 -14  19  -6     3132.88     3293.98    306.40 o 
 -11  19  -6     3958.22     3962.26    350.09 o 
  -8  19  -6     4081.49     4857.34    394.10 o 
  -5  19  -6     4322.28     4235.09    594.01 o 
 -13  20  -6     2988.18     2923.11    287.10 o 
 -10  20  -6     2369.94     2216.70    258.66 o 
  -7  20  -6     2435.99     2621.76    341.49 o 
  -1   1  -5    18014.57    19671.25    688.67 o 
  -3   2  -5    40848.30    43294.49   1979.72 o 
   0   2  -5    16576.43    14097.18   1002.22 o 
  -5   3  -5     8736.09     9416.51    355.39 o 
  -2   3  -5    68567.56    74276.01   2358.79 o 
   1   3  -5     5091.63     4556.53    190.09 o 
  -7   4  -5    12891.00    15631.08    484.93 o 
  -4   4  -5    37086.52    31721.81   1340.54 o 
  -1   4  -5    57813.89    57329.23   3085.20 o 
   2   4  -5    26026.76    25704.88    966.63 o 
  -9   5  -5    50458.89    49779.65   1726.16 o 
  -6   5  -5    34196.44    33138.88    977.92 o 
  -3   5  -5    92999.00    87783.48   5571.36 o 
   0   5  -5    13613.22    12706.64    729.22 o 
   3   5  -5    28656.65    29937.21   1156.59 o 
 -11   6  -5    18012.29    19117.18    664.21 o 
  -8   6  -5     7907.82     8663.49    300.48 o 
  -5   6  -5    34982.01    32675.74   1727.41 o 
  -2   6  -5    26791.47    29429.06   1205.05 o 
   1   6  -5    26017.41    25198.32   1006.46 o 
   4   6  -5    16012.63    17330.84    588.85 o 
 -13   7  -5    13187.52    13029.48    505.23 o 
 -10   7  -5     4991.16     6275.38    308.94 o 
  -7   7  -5     4757.92     5043.40    261.93 o 
  -4   7  -5    35885.45    31771.70   1948.69 o 
  -1   7  -5    27429.90    26882.86   1044.96 o 
   2   7  -5    21662.82    21252.41    715.62 o 
   5   7  -5    18616.20    19364.38    695.46 o 
 -15   8  -5     4538.19     4786.27    286.74 o 
 -12   8  -5     7920.20     8160.29    353.07 o 
  -9   8  -5    22287.90    25046.84    914.19 o 
  -6   8  -5    23577.34    22979.31   1259.98 o 
  -3   8  -5    20866.17    16839.00    739.16 o 
   0   8  -5    27554.04    30313.48   1246.65 o 
   3   8  -5    15989.42    14532.98    545.33 o 
   6   8  -5     5158.12     5350.86    267.24 o 
 -17   9  -5     1685.43     1863.99    220.51 o 
 -14   9  -5     5980.69     5915.51    256.50 o 
 -11   9  -5     9175.39     9327.89    390.59 o 
  -8   9  -5    27080.55    26939.49   1286.45 o 
  -5   9  -5     9712.45    10099.73    503.50 o 
  -2   9  -5    19480.29    20869.39    810.00 o 
   1   9  -5     8340.77     7737.71    326.78 o 
   4   9  -5     4747.90     4599.68    233.21 o 
   7   9  -5     9015.93     8957.31    497.97 o 
 -19  10  -5     6897.21     7782.70    622.28 o 
 -16  10  -5    13337.88    12858.52    841.49 o 
 -13  10  -5    12018.50    13383.42    547.60 o 
 -10  10  -5    10676.10    13077.69    531.80 o 
  -7  10  -5    11154.83    11956.48    536.96 o 
  -4  10  -5    10299.34    10145.44    823.37 o 
  -1  10  -5     5896.63     6195.36    407.00 o 
   2  10  -5     1220.55     1037.27     84.88 o 
   5  10  -5     8053.03     7883.19    444.39 o 
   8  10  -5     2778.30     2592.21    218.57 o 
 -18  11  -5     3562.80     3936.45    273.01 o 
 -15  11  -5     3781.90     3794.01    208.88 o 
 -12  11  -5     5213.38     5112.03    273.47 o 
  -9  11  -5    10990.11    11791.90    592.35 o 
  -6  11  -5     6840.20     7211.06    527.63 o 
  -3  11  -5    25668.62    26483.52   1039.79 o 
   0  11  -5    11058.70    10017.45    878.28 o 
   3  11  -5    10451.08     9543.14    838.83 o 
   6  11  -5     3105.76     2687.29    272.83 o 
   9  11  -5     4382.21     3931.47    376.71 o 
 -20  12  -5     3163.41     3145.47    323.39 o 
 -17  12  -5     3000.61     2697.20    196.58 o 
 -14  12  -5     7355.26     7162.38    329.47 o 
 -11  12  -5    19637.67    17453.97    807.20 o 
  -8  12  -5    25946.19    24628.27   1258.30 o 
  -5  12  -5    12181.72    12629.67    710.56 o 
  -2  12  -5    13665.65    12740.56    641.55 o 
   1  12  -5     7538.96     8307.33    498.11 o 
   4  12  -5     7134.82     7482.86   1046.73 o 
   7  12  -5     1372.39     1153.44    175.26 o 
 -19  13  -5     5117.19     4464.67    361.47 o 
 -16  13  -5     6734.61     6699.85    422.05 o 
 -13  13  -5     7872.19     8217.25    357.36 o 
 -10  13  -5    13652.47    12902.40    666.36 o 
  -7  13  -5     7439.14     6304.86    431.63 o 
  -4  13  -5    16217.99    18788.77    778.15 o 
  -1  13  -5     3628.43     3902.75    243.73 o 
   2  13  -5     9606.48    10869.89    676.48 o 
   5  13  -5     7878.93     7102.84    574.50 o 
 -18  14  -5     4174.48     4409.64    365.58 o 
 -15  14  -5     3554.39     3673.98    273.90 o 
 -12  14  -5     1802.13     1890.56    127.36 o 
  -9  14  -5     7083.58     7182.16    380.98 o 
  -6  14  -5     1492.09     1570.97    144.24 o 
  -3  14  -5    10160.97    11299.81    721.00 o 
   0  14  -5     6238.12     6111.80    480.53 o 
   3  14  -5     6591.93     6187.09    503.02 o 
   6  14  -5     1330.76      851.06    237.56 o 
 -17  15  -5     4611.21     5086.34    412.65 o 
 -14  15  -5     7553.10     7658.26    413.59 o 
 -11  15  -5     7461.95     8407.13    424.39 o 
  -8  15  -5     8942.61     8771.12    818.89 o 
  -5  15  -5    12397.82    13594.38    808.42 o 
  -2  15  -5     7786.84     7561.36    503.76 o 
   1  15  -5     3442.34     3419.08    290.20 o 
   4  15  -5     3510.12     3655.85    304.46 o 
 -19  16  -5     1916.27     2021.72    238.40 o 
 -16  16  -5     5796.59     5701.11    382.12 o 
 -13  16  -5     2564.12     2465.28    266.28 o 
 -10  16  -5     7262.77     7165.33    605.15 o 
  -7  16  -5     2640.76     2537.94    327.95 o 
  -4  16  -5     5370.17     6127.12    369.11 o 
   2  16  -5     2693.40     2532.69    245.71 o 
 -18  17  -5     3727.80     3646.01    286.73 o 
 -15  17  -5     2875.90     2906.88    305.78 o 
 -12  17  -5     6867.56     7868.88    699.00 o 
  -9  17  -5     7172.00     8193.46    983.87 o 
  -6  17  -5     4521.93     5337.45    390.70 o 
  -3  17  -5     3958.00     4116.49    338.63 o 
   0  17  -5     3994.12     4601.09    384.61 o 
 -17  18  -5     1934.44     2145.84    256.99 o 
 -14  18  -5      384.15      361.74    121.39 o 
 -11  18  -5     3556.47     3752.00    334.96 o 
  -8  18  -5     3265.95     2920.68    281.63 o 
  -5  18  -5     2611.54     2529.87    329.06 o 
  -2  18  -5     2353.54     2404.87    246.39 o 
 -16  19  -5     3947.74     4095.47    354.23 o 
 -13  19  -5     3453.38     3254.02    310.43 o 
 -10  19  -5     3068.40     3042.84    302.02 o 
  -7  19  -5     3731.20     3759.37    523.47 o 
  -4  19  -5     3738.60     3991.08    565.84 o 
 -12  20  -5     4507.97     4875.57    411.44 o 
  -9  20  -5     2986.41     2991.03    293.40 o 
  -6  20  -5     2319.34     2268.20    392.81 o 
   0   1  -4    19255.89    16059.80    750.78 o 
  -2   2  -4    44206.88    45916.23   1723.87 o 
   1   2  -4   179343.33   185757.84   8926.21 o 
  -4   3  -4    25158.64    27841.86    858.00 o 
  -1   3  -4    40627.65    42816.94   2405.98 o 
   2   3  -4    12176.22    11479.21    448.66 o 
  -6   4  -4    40820.66    34533.01   1593.72 o 
  -3   4  -4    95651.51   104710.91   3718.57 o 
   0   4  -4    32654.69    35604.09   1638.96 o 
   3   4  -4    11126.97    10360.26    427.16 o 
  -8   5  -4     6640.07     6332.55    271.11 o 
  -5   5  -4    53675.66    52491.30   2418.77 o 
  -2   5  -4    12079.02    11908.23    691.27 o 
   1   5  -4     8439.25     8292.64    317.03 o 
   4   5  -4     2122.18     2518.22    100.51 o 
 -10   6  -4    68069.19    54926.55   2538.18 o 
  -7   6  -4     5595.33     5097.69    197.46 o 
  -4   6  -4    50628.80    49685.62   2889.99 o 
  -1   6  -4    48117.27    43722.58   1640.39 o 
   2   6  -4    31474.69    31192.03   1179.30 o 
   5   6  -4    10690.37    11123.14    398.13 o 
 -12   7  -4    17436.49    18987.52    796.62 o 
  -9   7  -4     4832.03     6116.69    226.95 o 
  -6   7  -4    16803.26    17582.86    724.25 o 
  -3   7  -4    25423.13    27244.09   1049.68 o 
   0   7  -4    26175.94    29094.01   1050.98 o 
   3   7  -4    30687.16    28691.11   1144.42 o 
   6   7  -4    15032.81    15627.42    577.49 o 
 -14   8  -4     7273.70     7580.02    335.69 o 
 -11   8  -4    10082.31     9623.42    443.39 o 
  -8   8  -4    44242.34    39429.08   1781.27 o 
  -5   8  -4    44573.66    45063.33   1856.46 o 
  -2   8  -4    22865.96    24292.93    775.68 o 
   1   8  -4    19221.50    19940.73    659.97 o 
   4   8  -4     5631.70     5675.25    246.48 o 
   7   8  -4     5204.34     5110.89    375.20 o 
 -16   9  -4     3247.94     2620.67    164.22 o 
 -13   9  -4     4557.35     4597.83    219.12 o 
 -10   9  -4     6947.89     8087.50    385.56 o 
  -7   9  -4     2406.79     2608.66    144.45 o 
  -4   9  -4    10148.22     9607.08    401.16 o 
  -1   9  -4    22465.12    22081.34    951.26 o 
   2   9  -4    20030.91    20434.11   1094.21 o 
   5   9  -4    11896.53    11658.10    538.35 o 
   8   9  -4     7779.53     8157.39    476.97 o 
 -18  10  -4     4601.78     4468.37    300.11 o 
 -15  10  -4     5536.57     5395.37    260.06 o 
 -12  10  -4    11485.16    11093.11    439.63 o 
  -9  10  -4     9311.89     9503.49    782.73 o 
  -6  10  -4     2277.56     2080.52    141.64 o 
  -3  10  -4    15963.89    13516.61    671.56 o 
   0  10  -4     6848.80     7220.22    400.09 o 
   3  10  -4     6716.86     6095.97    369.80 o 
   6  10  -4     7240.73     6694.30    471.85 o 
   9  10  -4     2613.07     2499.13    240.67 o 
 -20  11  -4     4640.56     4261.38    408.22 o 
 -17  11  -4     6073.65     6063.20    340.74 o 
 -14  11  -4     1224.83     1229.16     90.40 o 
 -11  11  -4     7996.35     7479.51    455.95 o 
  -8  11  -4    22430.00    20851.31   1550.00 o 
  -5  11  -4     4192.38     4188.49    253.90 o 
  -2  11  -4     8547.79     9070.71    379.53 o 
   1  11  -4     9048.13     9137.33    570.26 o 
   4  11  -4     6485.50     6637.54    486.33 o 
   7  11  -4     2442.05     2338.95    258.34 o 
 -19  12  -4     4353.30     4405.07    352.26 o 
 -16  12  -4     8687.56     9183.59    479.35 o 
 -13  12  -4     2557.22     2607.28    143.70 o 
 -10  12  -4    23002.13    21670.29   1178.08 o 
  -7  12  -4     3526.01     3498.18    202.67 o 
  -4  12  -4    29125.65    31083.68   1346.65 o 
  -1  12  -4     5058.14     5423.04    326.27 o 
   2  12  -4     5164.71     5751.58    535.25 o 
   5  12  -4     4226.32     4074.30    360.37 o 
   8  12  -4     2366.96     2249.10    245.47 o 
 -18  13  -4     6125.05     6068.21    384.09 o 
 -15  13  -4    10935.63    10043.56    437.64 o 
 -12  13  -4    13599.88    13207.26    589.55 o 
  -9  13  -4    13283.31    14113.37    778.70 o 
  -6  13  -4    20084.35    18523.60   1716.53 o 
  -3  13  -4    10392.11     9765.55    492.56 o 
   0  13  -4     4453.09     4448.78    303.37 o 
   3  13  -4    11109.20    10957.70    694.28 o 
   6  13  -4     4443.42     4314.62    393.25 o 
 -20  14  -4     3322.01     3525.42    308.25 o 
 -17  14  -4     3876.98     3810.47    273.44 o 
 -14  14  -4     3583.15     3478.23    182.36 o 
 -11  14  -4     4565.26     4782.39    246.14 o 
  -8  14  -4     5154.71     5517.28    565.35 o 
  -5  14  -4     7592.54     7631.58    495.66 o 
  -2  14  -4     8474.64     8442.60    498.50 o 
   1  14  -4     7810.02     8582.25    567.47 o 
   4  14  -4     4809.12     4875.31    409.83 o 
 -19  15  -4     2115.21     2223.59    240.83 o 
 -16  15  -4     4990.91     5364.67    359.47 o 
 -13  15  -4     8793.72     8872.59    427.69 o 
 -10  15  -4    10664.99    11439.06    623.62 o 
  -7  15  -4     6488.92     6556.07    352.80 o 
  -4  15  -4    12685.25    13761.13    885.34 o 
  -1  15  -4     9706.11     8896.28    744.73 o 
   2  15  -4     1804.30     1726.40    199.65 o 
 -18  16  -4     3950.63     4231.33    306.36 o 
 -15  16  -4     5878.69     5880.76    391.92 o 
 -12  16  -4     6148.15     6293.29    351.20 o 
  -9  16  -4     5419.81     5695.02   1003.65 o 
  -6  16  -4     5544.63     4691.59    428.06 o 
  -3  16  -4     1609.80     1487.17    179.92 o 
   0  16  -4     4544.15     4847.29    419.52 o 
   3  16  -4     1559.78     1524.11    244.79 o 
 -17  17  -4     5540.85     5306.59    419.50 o 
 -14  17  -4      354.18      319.59    126.09 o 
 -11  17  -4     1028.96     1093.46    128.03 o 
  -8  17  -4     6446.01     7696.75    563.69 o 
  -5  17  -4     5159.85     6487.47    789.95 o 
  -2  17  -4     2513.99     2634.94    272.68 o 
   1  17  -4     2320.86     2410.90    241.52 o 
 -16  18  -4     2021.80     2217.96    268.50 o 
 -13  18  -4     3381.23     3446.21    310.59 o 
 -10  18  -4     5497.07     6808.53    483.94 o 
  -7  18  -4     1592.38     1553.17    213.41 o 
  -4  18  -4     6594.24     6206.11    813.69 o 
  -1  18  -4     2671.67     2679.04    266.32 o 
 -15  19  -4     2697.54     2206.92    253.21 o 
 -12  19  -4     7676.63     8835.72    741.65 o 
  -9  19  -4     2850.74     3319.75    375.90 o 
  -6  19  -4     1304.28     1351.53    237.05 o 
  -3  19  -4     1700.95     1755.65    229.20 o 
 -14  20  -4     2371.69     2296.07    263.67 o 
 -11  20  -4     5168.10     4874.86    403.91 o 
  -8  20  -4     4654.30     5147.41   1157.70 o 
   0   0  -3    75700.78    70224.89   4351.44 o 
   1   1  -3    11571.53     8770.45    820.41 o 
  -1   2  -3    38659.09    38588.41   1357.38 o 
   2   2  -3     5097.42     4794.72    214.60 o 
  -3   3  -3    33602.09    28749.31   1103.09 o 
   0   3  -3    43836.37    40596.20   1708.17 o 
   3   3  -3    10541.00    10859.55    523.67 o 
  -5   4  -3    15877.15    15185.04    573.86 o 
  -2   4  -3    60968.23    62219.00   2511.95 o 
   1   4  -3    16287.62    16796.25    723.08 o 
   4   4  -3      847.95      714.59     40.79 o 
  -7   5  -3    36532.73    35398.87   1806.88 o 
  -4   5  -3    57226.62    46585.33   2140.22 o 
  -1   5  -3    21786.60    22709.25    871.22 o 
   2   5  -3    21770.23    20079.25    640.91 o 
   5   5  -3    22730.92    23865.87   1160.95 o 
  -9   6  -3    32731.58    30693.23   1386.34 o 
  -6   6  -3    52358.74    51105.26   2032.97 o 
  -3   6  -3    17925.22    20019.30    829.13 o 
   0   6  -3    27739.49    30662.57   1445.08 o 
   3   6  -3     5942.21     6560.29    242.38 o 
   6   6  -3    26844.32    27665.84    990.24 o 
 -11   7  -3    11399.94    12543.27    674.28 o 
  -8   7  -3    21954.19    25045.49   1352.84 o 
  -5   7  -3    13632.55    12712.67    539.85 o 
  -2   7  -3    52209.20    57688.76   1830.47 o 
   1   7  -3    24847.70    22913.59    732.11 o 
   4   7  -3    15756.78    16020.79    592.28 o 
   7   7  -3     6863.09     6771.52    285.97 o 
 -13   8  -3     4460.60     4726.71    225.67 o 
 -10   8  -3    17795.78    17505.27    738.46 o 
  -7   8  -3    28112.16    28331.77   1618.65 o 
  -4   8  -3    10228.41    11960.98    644.00 o 
  -1   8  -3    70970.71    69785.84   2468.00 o 
   2   8  -3    23548.80    23150.73    881.46 o 
   5   8  -3    11542.87    11665.17    488.31 o 
   8   8  -3     2671.89     2575.95    171.60 o 
 -15   9  -3     6315.73     6606.93    293.75 o 
 -12   9  -3    11204.19    10721.27    440.21 o 
  -9   9  -3    28138.13    25998.92   1769.95 o 
  -3   9  -3    12605.70    12623.14    604.64 o 
   0   9  -3     8745.31     9835.35    399.54 o 
   3   9  -3     5561.11     5680.60    354.01 o 
   6   9  -3     6731.54     5711.31    281.11 o 
   9   9  -3     3271.05     3339.13    264.27 o 
 -17  10  -3     7653.66     7224.10    531.40 o 
 -14  10  -3     3255.09     3613.78    161.71 o 
 -11  10  -3     1685.83     1932.80    110.27 o 
  -8  10  -3    14440.45    14221.95    718.58 o 
  -5  10  -3    12120.35    12098.79    770.66 o 
  -2  10  -3    26164.27    27905.74    953.79 o 
   1  10  -3     7762.84     7968.65    470.76 o 
   4  10  -3    11648.00    11682.81    588.44 o 
   7  10  -3     9261.04     9066.25    597.93 o 
  10  10  -3     3678.99     3614.12    353.92 o 
 -19  11  -3     7610.06     7915.17    631.19 o 
 -16  11  -3     7730.26     8107.20    397.31 o 
 -13  11  -3     5424.20     5725.14    263.70 o 
 -10  11  -3    14086.04    15560.18   1392.89 o 
  -7  11  -3    18831.64    19136.77   1030.00 o 
  -4  11  -3     7011.07     7221.58    307.60 o 
  -1  11  -3     8106.02     7921.49    576.72 o 
   2  11  -3     3711.87     3942.82    253.48 o 
   5  11  -3     2545.57     2440.87    205.73 o 
   8  11  -3      486.94      186.18     92.77 o 
 -18  12  -3     5330.42     4664.83    278.97 o 
 -15  12  -3     7700.47     8222.81    339.02 o 
 -12  12  -3    16019.82    17965.04   1087.32 o 
  -9  12  -3    13583.46    13758.92    919.18 o 
  -6  12  -3    10833.46     9074.66   1064.53 o 
  -3  12  -3    13814.93    13223.66    707.01 o 
   0  12  -3     3740.69     3972.94    313.61 o 
   3  12  -3     3570.77     3655.13    266.41 o 
   6  12  -3     7977.12     7630.57    633.99 o 
 -20  13  -3     2880.18     2739.45    510.27 o 
 -17  13  -3     4537.09     4790.89    285.42 o 
 -14  13  -3     4332.48     4356.48    214.23 o 
 -11  13  -3     5047.66     5082.77    247.30 o 
  -8  13  -3    13539.51    12990.93    633.01 o 
  -5  13  -3    12594.46    13433.97    645.24 o 
  -2  13  -3    11780.64    10708.54    623.40 o 
   1  13  -3     5767.39     6145.50    823.48 o 
   4  13  -3     6270.22     6122.26    634.53 o 
   7  13  -3     2225.22     2029.65    237.81 o 
 -19  14  -3     3553.55     3849.73    282.01 o 
 -16  14  -3     5243.19     5435.82    353.82 o 
 -13  14  -3    10468.86     9667.13    466.78 o 
 -10  14  -3     7494.93     7509.76    467.47 o 
  -7  14  -3    10058.64     7934.40   1083.76 o 
  -4  14  -3     9330.76     9958.68    430.61 o 
  -1  14  -3     9281.24    10073.23    665.33 o 
   2  14  -3     7002.91     6154.32    513.77 o 
   5  14  -3     3727.82     3514.02    435.88 o 
 -18  15  -3     2080.04     2214.91    206.07 o 
 -15  15  -3     3120.52     3330.98    193.70 o 
 -12  15  -3     3806.26     4318.24    235.87 o 
  -9  15  -3     2712.66     3048.63    302.24 o 
  -6  15  -3     5311.18     5494.06    367.69 o 
  -3  15  -3     5283.55     5573.56    349.92 o 
   0  15  -3     5296.68     4598.01    414.55 o 
   3  15  -3     5621.80     5754.70    518.38 o 
 -17  16  -3     7567.07     7772.47    489.71 o 
 -14  16  -3     5969.70     5836.45    320.39 o 
 -11  16  -3     6175.48     6862.66    349.04 o 
  -8  16  -3     8566.96     8885.46    500.18 o 
  -5  16  -3     6721.20     7098.86    506.29 o 
  -2  16  -3     5089.09     5641.81    607.06 o 
   1  16  -3     2350.72     2139.23    211.88 o 
 -16  17  -3     2406.31     2594.82    237.26 o 
 -13  17  -3     3242.89     3344.90    213.85 o 
 -10  17  -3     1794.64     1700.31    137.49 o 
  -7  17  -3     2327.92     2728.68    284.04 o 
  -4  17  -3     4091.40     3844.28    380.53 o 
  -1  17  -3     5629.83     4605.49    403.49 o 
 -15  18  -3     3111.60     3566.29    328.04 o 
 -12  18  -3     7182.69     6788.51    568.47 o 
  -9  18  -3     8104.31     9268.73    636.85 o 
  -6  18  -3     2320.53     2369.55    314.79 o 
  -3  18  -3     4961.96     4861.68    417.57 o 
 -14  19  -3     2451.10     2277.21    370.57 o 
 -11  19  -3     6265.68     6979.09    535.04 o 
  -8  19  -3     4617.27     4488.95    373.52 o 
  -5  19  -3     1657.96     1455.38    312.52 o 
 -13  20  -3     1536.58     1394.42    204.53 o 
 -10  20  -3     2148.80     2019.08    246.75 o 
  -7  20  -3     2363.27     2497.85    283.26 o 
  -1   1  -2    76455.64    73216.96   2589.23 o 
  -3   2  -2    16061.98    15802.57   1563.71 o 
   0   2  -2     3176.60     2924.45    172.54 o 
  -5   3  -2      473.66      604.17     42.31 o 
  -2   3  -2   456170.66   488206.66  18828.03 o 
   1   3  -2    85403.47    73441.84   4401.04 o 
  -7   4  -2    21471.39    21621.57    678.29 o 
  -4   4  -2    21354.46    21284.33    872.96 o 
  -1   4  -2    78179.80    82383.71   3210.63 o 
   2   4  -2    15932.68    15865.50    711.16 o 
  -9   5  -2    33915.69    33734.87   1427.86 o 
  -6   5  -2    53353.71    52672.70   2144.74 o 
  -3   5  -2    60668.84    56431.14   3361.36 o 
   0   5  -2     2971.93     3274.80    110.97 o 
   3   5  -2    16422.08    16594.81    528.80 o 
 -11   6  -2     6533.15     6591.58    241.02 o 
  -8   6  -2    11213.72    10812.97    443.57 o 
  -5   6  -2    14887.73    15216.38    804.89 o 
  -2   6  -2    73298.65    78905.35   2465.41 o 
   1   6  -2    41745.64    40425.30   1378.44 o 
   4   6  -2    27549.20    29873.79   1088.99 o 
 -13   7  -2    25531.38    27117.77   1048.48 o 
 -10   7  -2    26470.21    28742.19   1026.01 o 
  -7   7  -2    27670.06    28071.02   1693.54 o 
  -4   7  -2    13318.62    13726.07    656.04 o 
  -1   7  -2    32229.48    34028.54   1027.71 o 
   2   7  -2    18714.99    15016.28    763.08 o 
   5   7  -2     4944.61     4926.34    233.68 o 
 -15   8  -2     6475.69     6510.05    295.86 o 
 -12   8  -2     2509.33     2062.06    107.24 o 
  -9   8  -2    50135.99    50079.83   3352.13 o 
  -6   8  -2    19301.97    20309.01   1020.26 o 
  -3   8  -2    10818.10    10869.50    602.92 o 
   0   8  -2    18807.36    18541.48    597.01 o 
   3   8  -2    23649.02    20347.17    711.58 o 
   6   8  -2    10061.27     9659.17    493.68 o 
 -17   9  -2     7460.45     7924.31    385.64 o 
 -14   9  -2    10626.75     9499.02    405.34 o 
 -11   9  -2    11871.67    11700.58    452.27 o 
  -8   9  -2    32403.12    31046.90   1517.33 o 
  -5   9  -2     2226.64     1752.61    264.35 o 
  -2   9  -2    32688.87    33747.29   1612.41 o 
   1   9  -2    18807.06    20574.71    869.28 o 
   4   9  -2     3840.24     4180.93    214.64 o 
   7   9  -2     6725.88     7200.50    349.21 o 
 -19  10  -2     1817.58     1223.53    185.75 o 
 -16  10  -2    12211.83    13352.56    936.92 o 
 -13  10  -2     5116.48     5235.72    234.34 o 
 -10  10  -2     3677.43     3244.00    353.76 o 
  -7  10  -2     9883.49     9609.77    482.96 o 
  -4  10  -2    18662.20    19588.53   1241.45 o 
  -1  10  -2    12051.21    13303.16    545.84 o 
   2  10  -2    12231.91    14144.59    678.67 o 
   5  10  -2    18528.71    17991.40    916.21 o 
   8  10  -2     1723.15     1836.53    183.83 o 
 -18  11  -2     2660.13     2691.41    232.51 o 
 -15  11  -2     2863.87     3004.75    157.71 o 
 -12  11  -2     6281.51     6868.30    496.28 o 
  -9  11  -2     9915.50     9596.46    444.06 o 
  -6  11  -2    16729.19    16251.50    814.36 o 
  -3  11  -2    11641.09    13286.53    795.48 o 
   0  11  -2     7462.44     6993.23    540.73 o 
   3  11  -2     6861.89     6306.44    547.06 o 
   6  11  -2     6405.81     5979.87    419.34 o 
   9  11  -2     3817.82     3164.95    321.27 o 
 -20  12  -2     4324.13     4982.11    530.43 o 
 -17  12  -2     8797.82     9452.30    461.23 o 
 -14  12  -2    10266.98    10164.10    434.11 o 
 -11  12  -2    18779.02    18291.04   1216.18 o 
  -8  12  -2    15312.32    15554.26    813.02 o 
  -5  12  -2     9789.42     9401.91    537.56 o 
  -2  12  -2    10456.06    10458.20    885.44 o 
   1  12  -2     1014.70     1071.41    125.20 o 
   4  12  -2     1533.81     2078.90    398.50 o 
   7  12  -2     2701.31     2486.78    286.64 o 
 -19  13  -2     5054.49     4910.86    329.05 o 
 -16  13  -2     4764.09     5074.12    237.17 o 
 -13  13  -2     4264.43     4129.18    202.59 o 
 -10  13  -2     1836.37     1829.99    147.50 o 
  -7  13  -2    10758.81    10077.41   1112.51 o 
  -4  13  -2     8211.22     8952.06    430.62 o 
  -1  13  -2     6932.63     6473.21    876.76 o 
   2  13  -2    11219.42    12458.04    846.29 o 
   5  13  -2     6171.35     5627.50    504.31 o 
 -18  14  -2     1994.60     2321.53    211.88 o 
 -15  14  -2     8932.34     8769.67    393.40 o 
 -12  14  -2     5643.29     5532.57    393.12 o 
  -9  14  -2    28027.10    27817.21   1260.12 o 
  -6  14  -2    13620.23    14540.42    695.28 o 
  -3  14  -2    11443.09    11497.68    677.06 o 
   0  14  -2     9802.45     9832.06    716.13 o 
   3  14  -2     4962.44     4756.06    421.80 o 
   6  14  -2     2914.87     3124.06    301.89 o 
 -17  15  -2     4912.71     5157.31    349.17 o 
 -14  15  -2     7953.09     7491.29    382.90 o 
 -11  15  -2     6387.66     6389.97    312.36 o 
  -8  15  -2     5208.14     6327.21    351.77 o 
  -5  15  -2     5633.51     6320.85    287.00 o 
  -2  15  -2     9893.88    10239.58    729.27 o 
   1  15  -2     1465.11     1431.74    166.80 o 
   4  15  -2     2642.76     2731.91    278.94 o 
 -19  16  -2     1781.52     2096.24    305.80 o 
 -16  16  -2     6597.25     6848.63    338.71 o 
 -13  16  -2     6745.70     7247.58    360.14 o 
 -10  16  -2     3170.83     3072.55    189.04 o 
  -7  16  -2     4434.09     4670.00    268.48 o 
  -4  16  -2     7010.46     6819.31    581.42 o 
  -1  16  -2     8168.22     8534.08    705.18 o 
   2  16  -2     4387.82     4636.56    576.18 o 
 -18  17  -2     4635.82     5267.13    381.08 o 
 -15  17  -2     3478.82     3686.15    217.83 o 
 -12  17  -2     6276.24     6479.47    358.25 o 
  -9  17  -2    11919.10    13208.61    702.28 o 
  -6  17  -2     2231.15     2171.99    232.51 o 
  -3  17  -2     6350.76     7177.23    580.58 o 
   0  17  -2     4436.45     4608.68    407.84 o 
 -17  18  -2     1264.67     1238.36    238.98 o 
 -14  18  -2      684.62      631.31    126.28 o 
 -11  18  -2     4303.12     4862.69    298.57 o 
  -8  18  -2     4378.07     4678.62    384.81 o 
  -5  18  -2     2843.11     2717.14    313.39 o 
  -2  18  -2     1367.24     1460.69    201.62 o 
 -16  19  -2     4233.68     4158.52    367.02 o 
 -13  19  -2     3459.87     3151.45    305.96 o 
 -10  19  -2     1778.03     2133.36    246.45 o 
  -7  19  -2     3235.85     3539.97    422.44 o 
  -4  19  -2     5484.66     5883.98    760.64 o 
 -12  20  -2     2197.15     2302.55    261.18 o 
  -9  20  -2     2110.38     2253.67    328.07 o 
   0   1  -1    93179.30    84789.48   6800.52 o 
  -2   2  -1    17222.30    14695.95   1002.49 o 
   1   2  -1     7241.66     7171.93    305.70 o 
  -4   3  -1      426.95      423.34     29.10 o 
  -1   3  -1     3637.09     4057.27    282.05 o 
   2   3  -1     5068.94     4938.17    155.17 o 
  -6   4  -1    39357.12    40523.05   1415.48 o 
  -3   4  -1    37050.08    35461.46   1559.42 o 
   0   4  -1    64580.18    70676.23   2145.57 o 
   3   4  -1    16954.66    16672.44    733.75 o 
  -8   5  -1    10323.81    10802.30    344.52 o 
  -5   5  -1     9918.30    12194.98    766.87 o 
  -2   5  -1    23312.31    24220.33    798.66 o 
   1   5  -1    30457.97    33095.27    972.10 o 
   4   5  -1    11120.43    12679.28    510.77 o 
 -10   6  -1    23431.50    24095.08    936.76 o 
  -7   6  -1    25551.48    26799.29   1205.34 o 
  -4   6  -1      530.32      684.27     67.30 o 
  -1   6  -1     4806.81     4441.70    161.24 o 
   2   6  -1    39392.46    39172.54   1361.61 o 
   5   6  -1    11040.09    11142.79    554.11 o 
 -12   7  -1     2860.31     2931.23    147.79 o 
  -9   7  -1    28679.23    31280.43   1526.55 o 
  -6   7  -1    63671.15    63076.80   3217.35 o 
  -3   7  -1    74252.10    83678.01   3022.47 o 
   0   7  -1    16314.75    16671.79    873.11 o 
   3   7  -1    21733.13    19164.26    703.78 o 
   6   7  -1     7309.03     6825.28    274.36 o 
 -14   8  -1    13530.14    13684.10    521.96 o 
 -11   8  -1    15609.30    15565.67    679.56 o 
  -8   8  -1    35540.34    31364.67   1477.95 o 
  -5   8  -1    22254.18    24207.86   1537.05 o 
  -2   8  -1    27082.06    27280.46   1019.22 o 
   1   8  -1     6783.49     7385.48    301.02 o 
   4   8  -1       72.07       46.43     32.76 o 
   7   8  -1     8568.54     8508.99    437.47 o 
 -16   9  -1     7950.26     7769.04    496.34 o 
 -13   9  -1     2013.68     2289.60    124.08 o 
 -10   9  -1    24909.14    26188.95   1060.65 o 
  -7   9  -1    11757.57    11220.78    855.41 o 
  -4   9  -1    19544.68    21658.13    816.08 o 
  -1   9  -1    31787.43    32100.76   1062.35 o 
   2   9  -1    29888.87    28979.77   1288.65 o 
   5   9  -1    19530.95    18248.02    955.80 o 
   8   9  -1     9543.24     8427.99    914.17 o 
 -18  10  -1     3040.84     2837.66    194.49 o 
 -15  10  -1     5416.03     5154.79    232.61 o 
 -12  10  -1     3250.50     3882.40    167.87 o 
  -9  10  -1     3951.52     4022.17    200.94 o 
  -6  10  -1    19113.88    18556.07    900.26 o 
  -3  10  -1    10974.67    11597.57    458.32 o 
   0  10  -1    13773.96    12640.35    563.00 o 
   3  10  -1     4815.14     4106.03    253.01 o 
   6  10  -1     8717.13     7656.41    409.54 o 
   9  10  -1      814.11      705.35    150.38 o 
 -20  11  -1     1572.86     1639.13    226.42 o 
 -17  11  -1     4511.72     4406.73    266.19 o 
 -14  11  -1     3550.42     3460.46    173.54 o 
 -11  11  -1    11190.70    11067.20    503.65 o 
  -8  11  -1     5365.90     5544.63    244.16 o 
  -5  11  -1     5371.91     5599.34    475.38 o 
  -2  11  -1     7457.12     8595.61    359.18 o 
   1  11  -1     4887.48     5139.59    357.55 o 
   4  11  -1     4843.04     4709.43    300.77 o 
   7  11  -1     3546.97     3591.34    327.09 o 
 -19  12  -1     3512.04     3047.69    243.29 o 
 -16  12  -1     7712.36     8377.97    339.62 o 
 -13  12  -1    10480.73    10971.51    439.15 o 
 -10  12  -1     4399.26     5122.42    263.64 o 
  -7  12  -1     2863.36     3261.02    245.45 o 
  -4  12  -1     9537.08    11023.91    587.57 o 
  -1  12  -1    10443.13    10815.59    440.77 o 
   2  12  -1     5558.13     6622.46    591.18 o 
   5  12  -1     4480.34     4250.79    453.11 o 
   8  12  -1     1747.23     1630.81    224.75 o 
 -18  13  -1     6848.21     7128.83    433.77 o 
 -15  13  -1    11308.83    11248.16    470.01 o 
 -12  13  -1     8549.44     8404.32    580.04 o 
  -9  13  -1     8756.73     9091.98    524.83 o 
  -6  13  -1    23313.71    22951.00   1778.25 o 
  -3  13  -1     8459.54     9686.27    664.58 o 
   0  13  -1     1925.52     1967.04    228.52 o 
   3  13  -1     2490.84     2652.61    224.27 o 
   6  13  -1     3946.96     3844.91    357.15 o 
 -20  14  -1     1595.81     1814.69    228.44 o 
 -17  14  -1     1781.36     1941.25    163.86 o 
 -14  14  -1     2572.57     2577.41    147.93 o 
 -11  14  -1     9317.45    10750.18    468.53 o 
  -8  14  -1    14592.53    15391.38    934.96 o 
  -5  14  -1    12135.56    13343.90    596.29 o 
  -2  14  -1    15783.15    15197.50    990.65 o 
   1  14  -1     6914.80     7209.10    485.71 o 
   4  14  -1     2396.56     2098.51    224.25 o 
 -19  15  -1     3248.79     3046.41    246.69 o 
 -16  15  -1     9458.01     9611.26    430.77 o 
 -13  15  -1    10266.92     9695.36   1216.89 o 
 -10  15  -1     7581.23     7463.86    395.57 o 
  -7  15  -1    12359.01    10296.44    879.65 o 
  -4  15  -1     2954.14     3085.24    169.01 o 
  -1  15  -1     8896.13     9004.79    713.71 o 
   2  15  -1     3995.92     4021.17    321.37 o 
 -18  16  -1     2534.26     2442.34    217.34 o 
 -15  16  -1     2231.31     2378.55    159.88 o 
 -12  16  -1     3321.04     3546.18    225.14 o 
  -9  16  -1     3954.10     4248.64    250.18 o 
  -6  16  -1     1216.73     1312.13    137.29 o 
  -3  16  -1     2284.46     2391.80    244.66 o 
   0  16  -1     6237.43     6369.48    455.92 o 
   3  16  -1     5360.69     5244.31    446.43 o 
 -17  17  -1     3157.76     3518.36    276.09 o 
 -14  17  -1     2174.80     2258.08    158.65 o 
 -11  17  -1     3533.30     3340.98    217.81 o 
  -8  17  -1     7560.69     8420.98    548.40 o 
  -5  17  -1     6654.46     7336.43    655.86 o 
  -2  17  -1     6443.05     6521.65    898.65 o 
   1  17  -1     2392.43     2121.11    253.04 o 
 -16  18  -1     5387.14     4862.46    353.71 o 
 -13  18  -1     2656.92     2837.50    200.41 o 
 -10  18  -1     4916.01     4396.78    253.84 o 
  -7  18  -1     2383.23     2370.73    310.14 o 
  -4  18  -1     6675.87     6292.39    547.26 o 
  -1  18  -1     1431.72     1616.16    201.23 o 
 -15  19  -1     1422.99     1778.16    242.37 o 
 -12  19  -1     3503.59     3178.33    243.44 o 
  -9  19  -1     1840.53     1692.34    214.12 o 
  -6  19  -1     1537.18     1435.93    339.54 o 
  -3  19  -1     2401.87     2196.97    249.33 o 
 -14  20  -1     2849.47     2915.58    304.43 o 
 -11  20  -1     6102.20     5949.37    472.90 o 
  -8  20  -1     5809.85     6297.48    849.00 o 
   1   1   0    19136.69    21037.22    912.51 o 
  -1   2   0    21702.38    23703.31    685.07 o 
   2   2   0    28427.28    31223.71   1297.82 o 
  -3   3   0    38057.75    39255.84   1774.72 o 
   0   3   0    39478.11    40387.54   1258.02 o 
   3   3   0     6631.96     5996.26    223.37 o 
  -5   4   0    32345.70    36061.36   1441.71 o 
  -2   4   0    34977.37    31769.25   1401.54 o 
   1   4   0    54385.67    53361.29   1669.10 o 
   4   4   0    24783.99    25898.38   1139.76 o 
  -7   5   0    48777.95    51850.49   1784.14 o 
  -4   5   0    47415.15    55749.37   2668.65 o 
  -1   5   0    34387.23    33597.73   1199.49 o 
   2   5   0    68181.01    66811.84   1963.76 o 
   5   5   0    14180.92    14223.11    577.34 o 
  -9   6   0    16164.07    14193.74    684.57 o 
  -6   6   0    58040.20    54916.45   2266.73 o 
  -3   6   0     9112.43     8244.69    353.78 o 
   0   6   0    53766.00    55003.96   1704.35 o 
   3   6   0     7474.67     7205.83    253.84 o 
   6   6   0     5785.92     5438.37    354.57 o 
 -11   7   0     1729.57     1667.02     93.81 o 
  -8   7   0    16503.41    17220.82    803.39 o 
  -5   7   0    65847.83    60297.58   3176.06 o 
  -2   7   0    48046.93    44911.85   2586.14 o 
   1   7   0    32177.27    31791.09   1111.87 o 
   4   7   0    30843.29    32920.28   1185.21 o 
   7   7   0    16925.38    15944.69    720.23 o 
 -13   8   0    15531.76    14918.56    920.26 o 
 -10   8   0    35703.07    33605.77   1360.72 o 
  -7   8   0    33913.17    31638.61   1319.93 o 
  -4   8   0    22409.92    25739.90    916.78 o 
  -1   8   0    16899.12    17761.14    566.58 o 
   2   8   0     6750.98     7055.56    232.02 o 
   5   8   0     8801.77     9840.38    447.42 o 
   8   8   0    12301.48    12801.49    600.17 o 
 -15   9   0     5652.75     6078.16    266.76 o 
 -12   9   0     9950.77    10775.38    458.89 o 
  -9   9   0    17543.94    17510.60   1252.93 o 
  -6   9   0     7761.81     8856.47    395.84 o 
  -3   9   0    15576.22    15061.61    607.82 o 
   0   9   0    16574.15    17241.54    608.09 o 
   3   9   0     2450.65     2305.35    221.97 o 
   6   9   0    11929.57    11614.08    519.75 o 
   9   9   0     6333.01     6760.17    374.96 o 
 -17  10   0     4726.54     3976.32    290.59 o 
 -14  10   0     2109.98     2103.20    123.20 o 
 -11  10   0     9045.41     8586.46    401.90 o 
  -8  10   0     5604.48     5716.78    284.20 o 
  -5  10   0    15038.94    15089.77    721.71 o 
  -2  10   0    34534.59    33053.27   2252.24 o 
   1  10   0    12461.67    11286.98    588.78 o 
   4  10   0    15680.90    16253.02    896.39 o 
   7  10   0     4721.54     4530.54    316.56 o 
  10  10   0     2955.97     2787.93    295.87 o 
 -19  11   0     3993.62     3827.13    301.64 o 
 -16  11   0     6473.38     6278.49    262.44 o 
 -13  11   0    16765.08    15515.02    595.63 o 
 -10  11   0    12490.25    12057.94    693.17 o 
  -7  11   0    31505.38    34955.53   2028.07 o 
  -4  11   0     3036.76     2192.69    328.28 o 
  -1  11   0    11461.87    11689.88    526.35 o 
   2  11   0    10262.99    11371.39    733.37 o 
   5  11   0     3555.34     3436.50    241.50 o 
   8  11   0     1710.38     1518.52    210.67 o 
 -18  12   0     2950.23     2565.13    197.67 o 
 -15  12   0     5845.88     6715.90    276.07 o 
 -12  12   0    16002.32    17514.60    794.18 o 
  -9  12   0     1538.93     1739.06    118.83 o 
  -6  12   0     5149.62     5196.86    249.04 o 
  -3  12   0    10544.65    12061.43    495.68 o 
   0  12   0    14488.13    14545.57    978.36 o 
   3  12   0     5224.93     5275.70    396.82 o 
   6  12   0    11356.95    11219.47    738.05 o 
 -20  13   0     5293.91     5425.61    514.72 o 
 -17  13   0     3847.05     4137.22    196.60 o 
 -14  13   0     9748.64    11456.11    474.09 o 
 -11  13   0    10186.12    11244.20    734.12 o 
  -8  13   0     9657.58    10940.76    542.90 o 
  -5  13   0    15597.91    14680.47    947.06 o 
  -2  13   0    15690.13    16325.37    685.03 o 
   1  13   0     4697.47     4983.13    403.90 o 
   4  13   0     1424.14     1391.81    171.79 o 
   7  13   0      571.79      426.35    127.02 o 
 -19  14   0     1962.24     2313.96    209.01 o 
 -16  14   0     5519.06     6424.57    273.29 o 
 -13  14   0     4079.75     3998.83    223.26 o 
 -10  14   0    15132.61    15339.46   1243.73 o 
  -7  14   0    17228.07    20299.72   1078.28 o 
  -4  14   0     2096.16     2457.16    147.80 o 
  -1  14   0    10057.26    10571.55    841.61 o 
   2  14   0     5046.71     4711.10    359.90 o 
   5  14   0      944.29     1126.18    179.20 o 
 -18  15   0     5217.86     4925.95    345.15 o 
 -15  15   0     2107.08     2355.99    158.60 o 
 -12  15   0     5537.09     5372.21    388.48 o 
  -9  15   0    10936.48    11041.23    556.52 o 
  -6  15   0     6226.03     6712.86    382.30 o 
  -3  15   0     5476.57     5627.38    439.86 o 
   0  15   0     2213.38     2019.80    231.07 o 
   3  15   0     6628.23     6601.52    494.00 o 
 -17  16   0     6231.63     5707.52    392.62 o 
 -14  16   0     5241.87     5834.16    288.37 o 
 -11  16   0     3964.55     3876.51    212.09 o 
  -8  16   0    12484.60    10415.58    554.12 o 
  -5  16   0     5651.24     5617.45    292.87 o 
  -2  16   0     5451.63     5031.36    479.59 o 
   1  16   0     3706.75     3270.59    323.84 o 
 -16  17   0     3246.67     3297.91    201.71 o 
 -13  17   0     1921.06     2026.77    162.96 o 
 -10  17   0     4349.82     3928.47    249.82 o 
  -7  17   0     3485.05     3348.80    224.59 o 
  -4  17   0     3681.08     3364.63    358.28 o 
  -1  17   0     6355.85     6451.40    540.80 o 
 -15  18   0     6622.34     7389.71    363.21 o 
 -12  18   0    11222.66    11478.10    579.90 o 
  -9  18   0     7286.10     7159.85    624.40 o 
  -6  18   0     3699.64     4032.64    414.99 o 
  -3  18   0     5769.04     5969.53    531.50 o 
 -14  19   0      883.11     1283.24    171.79 o 
 -11  19   0     1719.48     1670.34    144.24 o 
  -8  19   0     4254.23     4726.10    505.07 o 
  -5  19   0     2116.20     1867.38    383.62 o 
 -13  20   0      545.66      314.67    179.12 o 
 -10  20   0     2637.76     2346.21    357.91 o 
  -7  20   0     5152.21     5056.28    730.36 o 
  -1   1   1    95550.51    99546.96   4301.69 o 
  -3   2   1     2498.06     3085.93    140.12 o 
   0   2   1    13676.08    14187.94    481.08 o 
  -5   3   1    21311.54    24336.49    984.71 o 
  -2   3   1     7215.40     7564.24    252.68 o 
   1   3   1    36524.77    36420.68   1249.53 o 
  -7   4   1    76177.87    83287.05   3245.21 o 
  -4   4   1    60971.19    65401.41   2544.57 o 
  -1   4   1      787.22      976.92    101.35 o 
   2   4   1     1660.75     2261.29     90.61 o 
  -9   5   1    20349.24    21285.54    774.89 o 
  -6   5   1     4889.61     4485.78    153.67 o 
  -3   5   1     6676.15     5707.11    731.38 o 
   0   5   1    12054.68    12451.07    514.32 o 
   3   5   1    22397.08    23110.65   1394.54 o 
 -11   6   1     3240.67     2724.29    144.71 o 
  -8   6   1    23038.63    24785.38   1084.72 o 
  -5   6   1    28992.11    30714.91   1307.05 o 
  -2   6   1    41084.82    39841.08   1248.04 o 
   1   6   1    62773.58    66507.70   2163.06 o 
   4   6   1    20417.81    19586.25    598.00 o 
 -13   7   1    22853.71    21719.04   1003.21 o 
 -10   7   1    11319.59    11800.75    471.96 o 
  -7   7   1    17548.69    17273.15    784.10 o 
  -4   7   1    14962.12    12749.81   1006.77 o 
  -1   7   1    24690.05    27293.16    970.78 o 
   2   7   1    13337.50    13415.48    669.39 o 
   5   7   1     2368.63     2705.22    177.34 o 
 -15   8   1    11597.56    11048.69    456.95 o 
 -12   8   1     7432.83     8114.96    338.29 o 
  -9   8   1    33137.54    31733.97   1542.71 o 
  -6   8   1    40979.82    47215.60   2251.91 o 
  -3   8   1    10324.27    11272.18    442.81 o 
   0   8   1    31686.42    32479.63   1064.03 o 
   3   8   1     5232.66     5094.77    217.38 o 
   6   8   1    15172.19    15986.86    929.22 o 
 -17   9   1     7704.18     8805.29    462.79 o 
 -14   9   1    13202.57    14111.58    526.72 o 
 -11   9   1     8000.41     9286.04    349.41 o 
  -8   9   1     6575.56     7494.56    356.67 o 
  -5   9   1    12745.57    13795.54    566.18 o 
  -2   9   1    28876.41    32535.62   1525.75 o 
   1   9   1     3564.05     3589.34    138.57 o 
   4   9   1     8186.62     8100.09    418.10 o 
   7   9   1     4098.96     4057.01    243.67 o 
 -19  10   1     1508.75     1301.63    160.68 o 
 -16  10   1     1902.65     2070.26    116.26 o 
 -13  10   1     8709.21     9766.11    381.84 o 
 -10  10   1    12458.09    11842.57    607.69 o 
  -7  10   1    20620.16    17432.42   1577.04 o 
  -4  10   1    22047.25    23735.72    993.47 o 
  -1  10   1    26357.34    28825.03    883.67 o 
   2  10   1     4333.92     4560.92    257.06 o 
   5  10   1     7826.05     7807.18    394.64 o 
   8  10   1     4429.31     3819.80    241.39 o 
 -18  11   1     1849.33     1885.07    141.12 o 
 -15  11   1     2510.05     2303.67    135.16 o 
 -12  11   1    11337.04    11393.81    469.53 o 
  -9  11   1    29004.64    25897.03   1581.30 o 
  -6  11   1    11910.76    12294.25    473.51 o 
  -3  11   1    16223.34    16965.58   1090.73 o 
   0  11   1    10564.64    10732.61    431.72 o 
   3  11   1     9967.81     8653.08    612.51 o 
   6  11   1     4032.00     3428.98    238.22 o 
   9  11   1     6400.14     6122.82    796.45 o 
 -20  12   1     5820.75     5613.27    514.56 o 
 -17  12   1     6804.59     7107.01    328.35 o 
 -14  12   1    16315.05    17358.93    744.86 o 
 -11  12   1     4909.80     5663.60    415.32 o 
  -8  12   1      192.04      242.78     49.50 o 
  -5  12   1     3513.78     3696.08    160.20 o 
  -2  12   1     3143.47     3492.62    171.00 o 
   1  12   1     8225.30     7389.71    652.21 o 
   4  12   1     2804.13     2819.30    217.57 o 
   7  12   1     3244.96     3199.71    317.27 o 
 -19  13   1     1694.52     1620.08    168.37 o 
 -16  13   1     2813.72     2985.87    153.59 o 
 -13  13   1     1203.74     1277.14    100.82 o 
 -10  13   1     4069.06     3802.61    222.84 o 
  -7  13   1     6267.42     6477.04    384.47 o 
  -4  13   1     2082.92     2656.01    148.08 o 
  -1  13   1     9847.96     9920.04    512.38 o 
   2  13   1    10739.26     8555.38   1628.39 o 
   5  13   1     2706.50     2690.74    240.29 o 
 -18  14   1     5721.33     5612.67    426.12 o 
 -15  14   1     8823.37     9631.58    414.90 o 
 -12  14   1     6426.55     7782.21    608.93 o 
  -9  14   1    20314.23    18977.81    873.95 o 
  -6  14   1    13306.49    12341.46    964.68 o 
  -3  14   1     4748.90     4423.50    234.79 o 
   0  14   1     2886.76     2691.80    689.94 o 
   3  14   1     2052.70     2264.86    212.62 o 
   6  14   1     2509.17     2969.63    297.96 o 
 -17  15   1     6470.05     6900.46    393.31 o 
 -14  15   1     6287.62     6422.78    319.08 o 
 -11  15   1     4819.20     5244.26    263.14 o 
  -8  15   1     8754.91     8733.60    611.14 o 
  -5  15   1     5471.20     5628.36    269.66 o 
  -2  15   1    11386.37    11848.06   1145.87 o 
   1  15   1     2078.56     2466.65    226.90 o 
   4  15   1     1414.89     1173.39    190.45 o 
 -19  16   1     2527.66     2675.56    239.91 o 
 -16  16   1     6051.91     6597.01    379.91 o 
 -13  16   1     2205.41     2410.52    159.17 o 
 -10  16   1     8747.93     8366.07    419.11 o 
  -7  16   1     7728.49     7307.36    492.76 o 
  -4  16   1     6873.02     7588.73    558.37 o 
  -1  16   1     9306.00     7684.58    820.08 o 
   2  16   1     5793.22     6060.50    527.46 o 
 -18  17   1     1436.02     1718.35    183.34 o 
 -15  17   1     4183.29     4288.69    236.60 o 
 -12  17   1     4864.27     4930.60    282.54 o 
  -9  17   1     9395.21     8463.49    683.08 o 
  -6  17   1     3828.44     3702.41    271.45 o 
  -3  17   1     2011.08     2091.95    250.95 o 
   0  17   1     2912.58     2849.53    267.73 o 
 -17  18   1     2420.82     2727.40    201.85 o 
 -14  18   1     1954.20     1876.47    146.91 o 
 -11  18   1     3261.14     3041.41    212.42 o 
  -8  18   1     3033.09     3107.99    205.87 o 
  -5  18   1     6638.35     5996.90    531.97 o 
  -2  18   1     2217.96     2051.75    222.14 o 
 -16  19   1     5816.85     5961.29    395.74 o 
 -13  19   1     4136.07     3975.11    249.22 o 
 -10  19   1     1054.21      964.09    122.87 o 
  -7  19   1     4058.62     3988.78    417.80 o 
  -4  19   1     3859.39     3800.38    381.32 o 
 -12  20   1     1531.26     1518.34    212.96 o 
  -9  20   1     1562.76     1563.64    282.67 o 
  -6  20   1     1418.90     1126.25    330.23 o 
   0   1   2    78300.34    73056.94   6007.24 o 
  -2   2   2     2067.53     2659.95    112.50 o 
   1   2   2   460905.16   497001.72  19137.21 o 
  -4   3   2    85295.52    81096.16   3389.57 o 
  -1   3   2    11800.97    11386.12    679.30 o 
   2   3   2    55928.87    57139.24   1940.19 o 
  -6   4   2    76246.70    79336.56   2958.11 o 
  -3   4   2    84967.93    78037.84   3099.84 o 
   0   4   2    19024.90    16412.63   1157.40 o 
   3   4   2    13406.16    12571.16    438.53 o 
  -8   5   2    11334.99    10940.71    595.18 o 
  -5   5   2     2956.28     3607.63    151.62 o 
  -2   5   2     1322.95      543.86     90.91 o 
   1   5   2    17703.33    20219.28    939.89 o 
   4   5   2     1403.10     1154.36     65.73 o 
 -10   6   2    18679.65    18586.88    739.38 o 
  -7   6   2    30865.89    34969.38   1426.68 o 
  -4   6   2    13568.49    15457.96    714.40 o 
  -1   6   2    53347.53    44771.75   4090.22 o 
   2   6   2    22799.09    23271.45    866.68 o 
   5   6   2    19796.52    15049.59    733.76 o 
 -12   7   2     9130.90     9142.04    498.90 o 
  -9   7   2    30616.46    31570.95   1250.81 o 
  -6   7   2    47135.29    44038.36   2103.20 o 
  -3   7   2    21572.09    21426.15   1000.39 o 
   0   7   2    25734.90    29291.94   1016.82 o 
   3   7   2    10654.37    10350.80    338.82 o 
   6   7   2     9705.87     8193.76    473.39 o 
 -14   8   2    14658.13    14485.15    582.85 o 
 -11   8   2    12512.37    12703.73    544.89 o 
  -8   8   2    17619.63    16358.93    717.80 o 
  -5   8   2    18202.65    16853.67    882.42 o 
  -2   8   2    13234.34    11958.42    533.80 o 
   1   8   2    31357.10    30318.78   1024.07 o 
   4   8   2    13610.41    14170.95    634.25 o 
   7   8   2     5333.09     5635.35    249.11 o 
 -16   9   2     4199.86     4535.75    212.27 o 
 -13   9   2     8716.00     8758.02    541.78 o 
 -10   9   2    13290.86    13115.61    678.16 o 
  -7   9   2    15779.20    15445.50    817.33 o 
  -4   9   2    32923.89    36435.82   1310.69 o 
  -1   9   2    49535.50    51379.54   1763.89 o 
   2   9   2     9891.49    10947.94    358.00 o 
   5   9   2    29566.15    27674.25   1692.82 o 
   8   9   2    11811.37    12100.60    616.60 o 
 -18  10   2     4493.01     4845.12    286.04 o 
 -15  10   2     5182.06     5329.18    244.54 o 
 -12  10   2    11186.72    10400.75    561.90 o 
  -9  10   2    19991.50    21178.87   1176.28 o 
  -6  10   2    30022.33    30773.15   1867.91 o 
  -3  10   2    25475.86    27818.87   1153.93 o 
   0  10   2     3652.72     3459.08    155.19 o 
   3  10   2     2168.97     2095.71    190.47 o 
   6  10   2     2477.34     2394.28    173.01 o 
   9  10   2     1621.58     1095.25    141.27 o 
 -20  11   2     2052.29     2063.62    259.44 o 
 -17  11   2     2073.00     2074.42    137.75 o 
 -14  11   2     9992.19     9987.08    467.40 o 
 -11  11   2     6574.86     6492.96    899.45 o 
  -8  11   2    22409.54    20824.70   1276.99 o 
  -5  11   2     6052.40     6146.24    269.06 o 
  -2  11   2    12387.52    12461.94    562.85 o 
   1  11   2    17623.99    18012.33    820.21 o 
   4  11   2     6218.17     6398.00    395.11 o 
   7  11   2     4766.98     5230.32    294.10 o 
 -19  12   2     3419.41     3195.43    271.46 o 
 -16  12   2     8202.01     7522.59    362.00 o 
 -13  12   2     8338.12     9159.50    453.63 o 
 -10  12   2    12909.65    13847.38    670.97 o 
  -7  12   2     3825.87     4253.90    237.72 o 
  -1  12   2     6441.01     7234.99    325.54 o 
   2  12   2     6330.22     6504.41    497.45 o 
   5  12   2     6541.87     6516.75    398.86 o 
   8  12   2     1939.29     1672.53    238.64 o 
 -18  13   2     2725.23     2945.54    189.23 o 
 -15  13   2    10455.96    11283.06    507.08 o 
 -12  13   2      954.21     1076.56     94.20 o 
  -9  13   2     4007.16     4223.08    213.01 o 
  -6  13   2    25925.62    26776.64   1234.59 o 
  -3  13   2     4926.89     5051.71    229.29 o 
   0  13   2     4335.18     4184.89    376.30 o 
   3  13   2     7288.17     8157.79    549.59 o 
   6  13   2     3514.61     3313.55    281.16 o 
 -20  14   2      868.23      800.08    179.95 o 
 -17  14   2     5636.94     6011.24    271.39 o 
 -14  14   2     8777.86    10023.49    523.29 o 
 -11  14   2     7644.57     9001.03    487.28 o 
  -8  14   2    10415.21    10584.69    480.55 o 
  -5  14   2     9744.23     9398.96    459.65 o 
  -2  14   2    11751.62    11724.60    600.84 o 
   1  14   2     7789.77     8306.25    546.72 o 
   4  14   2      439.66      258.83    239.36 o 
 -19  15   2     5452.00     6084.86    410.67 o 
 -16  15   2     8880.66     9284.65    471.04 o 
 -13  15   2    11228.43    11677.10    673.42 o 
 -10  15   2    19111.36    20716.98    846.35 o 
  -7  15   2     7227.97     6714.17    348.73 o 
  -4  15   2     3335.72     3623.42    209.18 o 
  -1  15   2     8958.29     9248.50    708.61 o 
   2  15   2     3464.85     3893.88    314.68 o 
 -18  16   2     1119.09     1257.38    118.82 o 
 -15  16   2     1435.54     1473.10    118.16 o 
 -12  16   2      749.56      630.52     81.62 o 
  -9  16   2     6472.60     7036.73    434.20 o 
  -6  16   2    11152.07    12643.14    641.87 o 
  -3  16   2     3715.01     3161.72    364.02 o 
   0  16   2     6183.58     6634.99    481.97 o 
   3  16   2     4186.25     4426.38    561.88 o 
 -17  17   2     4162.37     4078.56    236.74 o 
 -14  17   2     4932.49     5536.82    303.94 o 
 -11  17   2     6578.14     6558.96    538.02 o 
  -8  17   2     7487.09     7999.11    425.36 o 
  -5  17   2     9326.80    10209.06    668.66 o 
  -2  17   2     5215.93     5107.26    750.16 o 
   1  17   2     1327.34     1041.54    183.83 o 
 -16  18   2     4666.73     4813.90    273.58 o 
 -13  18   2     6057.84     6444.31    346.32 o 
 -10  18   2     1548.28     1608.23    146.76 o 
  -7  18   2     2166.34     2294.57    235.51 o 
  -4  18   2     1967.33     1819.72    240.27 o 
  -1  18   2     4119.57     4011.90    333.06 o 
 -15  19   2     2443.30     2584.26    176.27 o 
 -12  19   2     3240.24     3550.36    227.58 o 
  -9  19   2     1761.98     1935.77    197.85 o 
  -6  19   2     5054.26     5594.13    780.20 o 
  -3  19   2     1679.68     2206.14    451.94 o 
 -14  20   2     2851.23     3137.30    260.66 o 
 -11  20   2     3882.36     4182.30    379.92 o 
  -8  20   2     5046.77     5725.34    819.91 o 
   0   0   3    80262.20    85045.48   5387.60 o 
   1   1   3    34321.80    37141.75   1362.62 o 
  -1   2   3     7890.56     8124.20    311.59 o 
   2   2   3    59758.98    61176.46   2008.56 o 
  -3   3   3    47730.33    45840.96   1790.67 o 
   0   3   3    32797.76    32367.42   1221.73 o 
   3   3   3    15149.95    17165.74    765.97 o 
  -5   4   3    23280.96    24790.76   1096.58 o 
  -2   4   3     3079.11     2783.58    188.71 o 
   1   4   3    56750.16    53526.79   3048.24 o 
   4   4   3    11591.16    12793.21    454.45 o 
  -7   5   3    52799.02    59504.79   2072.98 o 
  -4   5   3    18345.29    17694.58   1039.62 o 
  -1   5   3    14286.79    14818.08    504.16 o 
   2   5   3    12878.18    12395.73    499.26 o 
   5   5   3    14289.54    13968.05    511.65 o 
  -9   6   3     9824.63    10634.70    391.85 o 
  -6   6   3    30449.97    36558.41   1835.52 o 
  -3   6   3    10963.90    11205.89    425.52 o 
   0   6   3    51250.15    54117.43   2172.89 o 
   3   6   3     3408.82     2856.98    119.54 o 
   6   6   3    11773.88    11316.19    618.39 o 
 -11   7   3     5969.49     6366.59    296.86 o 
  -8   7   3    67671.59    74704.57   3010.55 o 
  -5   7   3    19245.99    18607.33   1147.20 o 
  -2   7   3    37603.13    35084.49   2097.35 o 
   1   7   3    31202.32    29355.52   1122.16 o 
   4   7   3    18598.53    19545.49    665.81 o 
   7   7   3     8502.47     7353.14    560.01 o 
 -13   8   3    13723.37    13481.89    591.89 o 
 -10   8   3    27899.25    29791.38   1188.52 o 
  -7   8   3    23637.87    22719.51   1041.11 o 
  -4   8   3     1126.87     1130.13     66.19 o 
  -1   8   3    22635.55    25809.05    897.69 o 
   2   8   3    12940.43    13946.28    458.20 o 
   5   8   3    13975.77    13261.24    560.65 o 
   8   8   3     8204.00     8006.40    402.04 o 
 -15   9   3     4989.98     4874.48    223.76 o 
 -12   9   3    13184.80    13368.54    537.95 o 
  -9   9   3     7612.80     9218.18    500.36 o 
  -6   9   3     5299.76     5755.96    270.13 o 
  -3   9   3    30400.13    31396.57   1267.08 o 
   0   9   3    27041.44    24862.82   1264.82 o 
   3   9   3    12959.39    14189.68    551.57 o 
   6   9   3     3235.52     3352.30    183.72 o 
   9   9   3     7914.86     8725.68    531.57 o 
 -17  10   3     2413.18     2477.33    141.52 o 
 -14  10   3     8470.65     9081.04    401.81 o 
 -11  10   3     6196.75     6010.07    276.33 o 
  -8  10   3    23041.76    23591.23   1050.18 o 
  -5  10   3    23158.40    23759.31   1053.82 o 
  -2  10   3    20485.64    19641.52   1548.79 o 
   1  10   3    12887.85    12834.22    509.85 o 
   4  10   3     7700.41     7899.30    454.81 o 
   7  10   3     1324.32     1038.46    114.31 o 
  10  10   3     2200.66     2169.89    280.03 o 
 -19  11   3     4995.89     4512.24    303.13 o 
 -16  11   3     6428.93     6375.10    276.17 o 
 -13  11   3    12516.77    11839.67    470.26 o 
 -10  11   3     9307.30     8957.64    966.37 o 
  -7  11   3    16223.28    16560.66    923.39 o 
  -4  11   3    10120.88    10589.38    438.57 o 
  -1  11   3     1053.96     1158.73    101.53 o 
   2  11   3     4541.61     4499.88    289.21 o 
   5  11   3     5655.90     5510.59    365.92 o 
   8  11   3     6067.71     6719.37    412.80 o 
 -18  12   3     2061.18     1927.86    139.31 o 
 -15  12   3     5856.50     5499.02    367.41 o 
 -12  12   3     3865.52     4493.35    217.72 o 
  -9  12   3     5963.22     6385.43    310.97 o 
  -6  12   3    26524.64    26697.39   1119.24 o 
  -3  12   3    10535.18    10718.84    470.04 o 
   0  12   3    16227.28    17093.27    725.68 o 
   3  12   3     4625.30     4621.80    351.48 o 
   6  12   3     8113.27     7636.62    460.87 o 
 -20  13   3     3082.85     3369.49    341.66 o 
 -17  13   3     4129.59     4230.09    201.43 o 
 -14  13   3     8846.24     9306.57    663.21 o 
 -11  13   3     4006.72     4205.78    215.63 o 
  -8  13   3    12334.46    12444.47    657.35 o 
  -5  13   3     5240.76     5314.49    269.40 o 
  -2  13   3     6166.14     6053.10    351.67 o 
   1  13   3    10844.84    10864.59    837.98 o 
   4  13   3     2861.66     2659.18    217.81 o 
   7  13   3     1037.59      771.14    273.71 o 
 -19  14   3     1598.44     1482.79    175.05 o 
 -16  14   3     5371.93     6113.76    266.93 o 
 -13  14   3     5562.89     6346.17    419.48 o 
 -10  14   3    10784.55    12512.37    588.86 o 
  -7  14   3     5736.07     6195.33    337.24 o 
  -4  14   3     2901.35     2879.43    178.31 o 
  -1  14   3     4297.27     4723.56    415.41 o 
   2  14   3     5965.00     5458.51    406.75 o 
   5  14   3     2387.34     2098.17    250.65 o 
 -18  15   3     4648.09     4663.98    237.77 o 
 -15  15   3     5545.22     5670.47    258.89 o 
 -12  15   3     2994.45     3199.72    222.00 o 
  -9  15   3     6210.67     5896.55    346.73 o 
  -6  15   3     6340.42     6386.99    313.02 o 
  -3  15   3     7776.90     8221.27    527.09 o 
   0  15   3     2657.05     2854.82    265.58 o 
   3  15   3     3491.70     3232.85    286.59 o 
 -17  16   3     5349.13     5049.35    268.30 o 
 -14  16   3     6823.40     6995.36    365.76 o 
 -11  16   3     2740.67     2584.65    164.54 o 
  -8  16   3     3555.97     3525.99    201.50 o 
  -5  16   3     8083.36     8268.14    421.39 o 
  -2  16   3     5510.26     5970.80    524.50 o 
   1  16   3     2083.67     2158.77    206.34 o 
 -16  17   3     2037.23     2255.62    159.07 o 
 -13  17   3     5638.48     5842.22    304.11 o 
 -10  17   3     8871.42     9252.13    470.44 o 
  -7  17   3     6760.93     6485.92    369.84 o 
  -4  17   3     4445.85     4643.52    442.34 o 
  -1  17   3     7424.53     7965.31    670.09 o 
 -15  18   3     6220.08     6970.26    318.82 o 
 -12  18   3     8582.28     9716.87    561.08 o 
  -9  18   3     3457.27     3308.85    215.46 o 
  -6  18   3     5801.28     5264.86    744.33 o 
  -3  18   3     1866.33     1406.75    226.78 o 
 -14  19   3     3186.35     3208.63    203.02 o 
 -11  19   3      642.63      671.21     98.42 o 
  -8  19   3     7200.08     6660.53    507.66 o 
  -5  19   3     3141.19     2858.10    464.34 o 
 -13  20   3     2287.78     2307.75    179.06 o 
 -10  20   3     3385.11     3196.67    418.73 o 
  -7  20   3     3180.31     3155.80    543.97 o 
  -1   1   4    15825.90    14066.22    429.46 o 
  -3   2   4    37150.79    36117.96   1749.62 o 
   0   2   4    44771.82    45729.30   1694.29 o 
  -5   3   4    13098.88    13042.77    654.45 o 
  -2   3   4   189072.81   199364.19   7220.58 o 
   1   3   4    97413.84   109820.91   4072.63 o 
  -7   4   4    30023.71    27784.68    971.79 o 
  -4   4   4    38807.91    39531.37   1835.60 o 
  -1   4   4    21936.97    25476.31   1004.00 o 
   2   4   4    44870.43    46112.61   3154.51 o 
  -9   5   4    11052.97    11236.62    689.64 o 
  -6   5   4    46430.73    43509.18   1644.54 o 
  -3   5   4    14276.86    11327.53    935.75 o 
   0   5   4    55219.74    52633.31   2478.28 o 
   3   5   4    43887.77    43855.30   1659.62 o 
 -11   6   4     5393.53     5362.20    219.85 o 
  -8   6   4    20440.97    22519.28    895.82 o 
  -5   6   4     7220.76     6851.63    355.33 o 
  -2   6   4    44669.33    40426.33   1901.05 o 
   1   6   4    16470.12    17475.28    580.10 o 
   4   6   4     3435.22     2570.64    213.16 o 
 -13   7   4    20943.94    18360.07   1101.49 o 
 -10   7   4    18530.80    18435.71    687.49 o 
  -7   7   4    27593.40    30791.56   1774.99 o 
  -4   7   4     9865.39    10089.33    360.56 o 
  -1   7   4     5392.07     5100.17    210.03 o 
   2   7   4     3744.21     4049.18    184.47 o 
   5   7   4     3553.28     3505.33    172.65 o 
 -15   8   4     6196.39     6233.16    354.05 o 
 -12   8   4    26822.38    27968.62   1513.79 o 
  -9   8   4    23400.21    24918.26   1103.89 o 
  -6   8   4    30211.11    32070.29   3427.93 o 
  -3   8   4     4718.21     4010.39    394.00 o 
   0   8   4    45144.20    43277.45   1818.20 o 
   3   8   4    20714.17    20165.81    937.54 o 
   6   8   4     5938.82     6102.83    379.80 o 
 -17   9   4     7342.31     8140.99    429.99 o 
 -14   9   4     9077.91     9477.51    376.80 o 
 -11   9   4     8997.63     9503.99    390.19 o 
  -8   9   4    17953.77    18726.24    900.69 o 
  -5   9   4     3263.78     3063.41    166.41 o 
  -2   9   4     6184.20     6089.23    268.59 o 
   1   9   4     8468.30     8729.43    673.39 o 
   4   9   4    13723.99    13694.15    598.80 o 
   7   9   4     4513.88     3494.79    251.61 o 
 -19  10   4     2304.39     1723.45    173.80 o 
 -16  10   4     4459.65     4299.43    206.30 o 
 -13  10   4    10044.76    10438.25    427.59 o 
 -10  10   4     4962.89     5101.90    253.27 o 
  -7  10   4    29722.58    28766.71   1879.02 o 
  -4  10   4    65930.20    58368.08   2354.58 o 
  -1  10   4     8747.47     9189.29    401.91 o 
   2  10   4    23874.39    23008.83    820.16 o 
   5  10   4    11164.18    10682.65    665.50 o 
   8  10   4     5251.46     5324.21    316.06 o 
 -18  11   4     1816.56     1927.55    152.17 o 
 -15  11   4    12407.52    12041.65    493.90 o 
 -12  11   4     5775.23     4938.31    511.06 o 
  -9  11   4    23937.74    22143.02   1195.82 o 
  -6  11   4    11380.33    11318.05    478.60 o 
  -3  11   4    10577.71    10417.46    404.52 o 
   0  11   4     7277.87     7473.32    338.78 o 
   3  11   4     3982.94     4285.18    338.11 o 
   6  11   4     1113.66      950.55    123.65 o 
   9  11   4     5291.30     5292.75    489.08 o 
 -20  12   4     5298.16     5101.61    393.40 o 
 -17  12   4     5566.46     5507.50    251.16 o 
 -14  12   4     8834.10     9149.75    383.54 o 
 -11  12   4     9142.47    10368.70    475.70 o 
  -8  12   4     6492.46     7124.92    446.51 o 
  -5  12   4    18290.37    18086.65    717.11 o 
  -2  12   4     9916.42    10015.27    423.73 o 
   1  12   4    13597.63    14290.15    720.26 o 
   4  12   4     6347.85     6624.83    401.70 o 
   7  12   4     7380.54     6881.83    430.35 o 
 -19  13   4     1472.36      957.86    184.07 o 
 -16  13   4     1711.00     1774.43    116.32 o 
 -13  13   4     3425.17     3388.88    234.43 o 
 -10  13   4     5929.56     6533.66    361.50 o 
  -7  13   4    14561.50    15168.83    672.31 o 
  -4  13   4     4269.12     4251.57    221.47 o 
  -1  13   4     2400.46     2423.20    159.88 o 
   2  13   4     9730.29     9758.76    631.61 o 
   5  13   4     3376.90     3267.68    241.89 o 
 -18  14   4     5995.64     6149.97    294.97 o 
 -15  14   4    10306.04     9441.18    398.97 o 
 -12  14   4     6148.21     7349.01    367.65 o 
  -9  14   4    13416.62    12707.85   1097.21 o 
  -6  14   4     7332.30     8202.71    477.76 o 
  -3  14   4     2081.14     2179.23    227.18 o 
   0  14   4     3452.71     3381.06    405.57 o 
   3  14   4      424.26      425.87    115.15 o 
   6  14   4     2373.89     1940.72    250.27 o 
 -17  15   4     2580.08     2720.97    150.42 o 
 -14  15   4     7980.65     8429.75    401.61 o 
 -11  15   4     5558.69     5937.69    391.80 o 
  -8  15   4     3735.48     3502.90    225.26 o 
  -5  15   4     5827.68     5957.18    282.34 o 
  -2  15   4    11258.41    11208.70    922.67 o 
   1  15   4     5336.08     4877.78    657.88 o 
   4  15   4     2672.91     2755.84    305.21 o 
 -19  16   4     2136.46     2271.74    185.03 o 
 -16  16   4     4821.24     5076.70    270.03 o 
 -13  16   4    10772.90    10752.48    496.82 o 
 -10  16   4     7475.67     7991.01    405.87 o 
  -7  16   4     4011.61     3997.27    356.43 o 
  -4  16   4     9214.24     9437.00    534.55 o 
  -1  16   4     5668.78     6489.97    741.12 o 
   2  16   4     2433.89     2620.66    306.50 o 
 -18  17   4     2260.78     2163.58    162.16 o 
 -15  17   4     1758.30     1716.50    135.97 o 
 -12  17   4     4261.34     4590.22    246.66 o 
  -9  17   4     7977.49     8053.62    428.59 o 
  -6  17   4     5884.10     6415.85    344.80 o 
  -3  17   4     3275.30     3233.50    601.70 o 
   0  17   4     4930.72     5031.74    397.29 o 
 -17  18   4     2153.78     2290.90    164.80 o 
 -14  18   4     4529.69     4917.44    270.17 o 
 -11  18   4     2516.08     2667.96    190.75 o 
  -8  18   4     4230.87     4335.82    296.44 o 
  -5  18   4     6271.38     6480.61    580.85 o 
  -2  18   4     3523.24     3525.41    365.91 o 
 -16  19   4     1785.85     1914.53    146.21 o 
 -13  19   4     4962.55     4743.79    333.02 o 
 -10  19   4     2200.74     1982.85    177.92 o 
  -7  19   4     4283.29     3457.30    557.18 o 
  -4  19   4     2307.94     2273.53    509.84 o 
 -12  20   4     2539.61     2314.46    169.91 o 
  -9  20   4     4529.83     4900.05    534.36 o 
  -6  20   4     2706.12     2591.56    448.27 o 
   0   1   5    15687.64    18084.79    654.74 o 
  -2   2   5    13018.80    11916.43    654.70 o 
   1   2   5    68042.95    68175.61   2613.85 o 
  -4   3   5    61654.41    62212.74   3048.63 o 
  -1   3   5    43022.51    46408.39   1926.36 o 
   2   3   5    88925.23    92800.30   3811.13 o 
  -6   4   5    27547.27    28976.65    918.40 o 
  -3   4   5     5147.30     4718.25    201.22 o 
   0   4   5    38382.78    33421.59   1400.77 o 
   3   4   5    32795.41    34849.62   1438.50 o 
  -8   5   5    20367.87    18798.23    703.36 o 
  -5   5   5    11356.41    11448.39    610.35 o 
  -2   5   5     9766.70    11436.10    403.53 o 
   1   5   5    33197.79    34192.13   1167.44 o 
   4   5   5     8893.24    10714.83    368.71 o 
 -10   6   5     9387.26     9071.51    426.90 o 
  -7   6   5    27892.65    28764.73   1250.40 o 
  -4   6   5    25250.01    25631.39    981.18 o 
  -1   6   5    34559.41    35153.62   1146.10 o 
   2   6   5    25998.50    25337.09    940.31 o 
   5   6   5     9157.63     9104.89    379.02 o 
 -12   7   5    11861.48    13363.35    514.75 o 
  -9   7   5    21723.27    22156.66    934.64 o 
  -6   7   5    28123.92    26101.38   2864.97 o 
  -3   7   5    15558.58    15991.63    953.10 o 
   0   7   5     5370.66     5327.67    202.97 o 
   3   7   5     9777.69    10037.69    412.29 o 
   6   7   5     6724.41     6105.02    292.96 o 
 -14   8   5     2125.00     2100.18    116.15 o 
 -11   8   5    26535.09    27896.76   1067.89 o 
  -8   8   5    24126.65    28682.86   2202.58 o 
  -5   8   5    27394.97    30326.80   1536.28 o 
  -2   8   5     6915.81     7949.21    385.70 o 
   1   8   5    26362.79    27420.76   1184.87 o 
   4   8   5    23807.53    23908.39    875.60 o 
   7   8   5     8827.98     7746.64    347.56 o 
 -16   9   5     2498.33     2456.57    139.35 o 
 -13   9   5    15322.33    17206.61    779.12 o 
 -10   9   5     5881.47     6093.24    285.51 o 
  -7   9   5    20466.91    19619.87   1679.88 o 
  -4   9   5    49213.34    50209.49   1636.56 o 
  -1   9   5    23231.20    25867.57    918.52 o 
   2   9   5    12764.96    13133.61    505.74 o 
   5   9   5     8179.36     7399.35    371.55 o 
   8   9   5     7146.18     7778.84    416.49 o 
 -18  10   5     4000.75     4032.47    280.06 o 
 -15  10   5    11803.56    12313.59    503.77 o 
 -12  10   5    11965.71    11508.94    485.16 o 
  -9  10   5     9861.38    10717.63    615.88 o 
  -6  10   5    16585.45    16971.84    776.26 o 
  -3  10   5     4753.90     5190.42    235.27 o 
   0  10   5     9836.90    11367.93    444.92 o 
   3  10   5    13484.63    13926.76    599.93 o 
   6  10   5     6283.82     5747.18    322.68 o 
   9  10   5     2380.21     2430.52    210.60 o 
 -20  11   5     2867.36     2664.53    252.64 o 
 -17  11   5     4462.06     4284.40    210.72 o 
 -14  11   5    10217.40    10596.97    487.61 o 
 -11  11   5    10066.87     9767.46    404.99 o 
  -8  11   5    14699.46    16006.82    730.33 o 
  -5  11   5    17419.38    17001.38    654.67 o 
  -2  11   5     9287.02     9795.17    467.14 o 
   1  11   5    19089.85    17630.78    893.56 o 
   4  11   5     7089.59     7568.71    464.91 o 
   7  11   5     3821.09     3772.56    265.78 o 
 -19  12   5     4005.24     3906.90    288.64 o 
 -16  12   5     5833.49     5552.65    324.16 o 
 -13  12   5     3745.82     3929.49    212.62 o 
 -10  12   5     1697.06     1679.85    138.63 o 
  -7  12   5    17600.16    18257.78   1026.17 o 
  -4  12   5     7398.82     7356.49    320.59 o 
  -1  12   5     4807.75     5050.72    246.13 o 
   2  12   5     1636.59     1456.46    178.54 o 
   5  12   5     7373.02     7507.60    464.47 o 
   8  12   5     3847.27     3750.37    380.08 o 
 -18  13   5     2786.99     2842.07    166.64 o 
 -15  13   5     7543.66     7541.48    317.77 o 
 -12  13   5     7292.49     5758.32    456.16 o 
  -9  13   5     5532.99     5186.13    376.07 o 
  -6  13   5    14304.39    14172.60    584.80 o 
  -3  13   5    11822.70    13929.19    622.27 o 
   0  13   5     7415.49     8190.20    523.53 o 
   3  13   5     2708.16     2854.49    259.94 o 
   6  13   5     3751.61     3425.01    250.71 o 
 -20  14   5     1955.74     1881.35    228.36 o 
 -17  14   5     3538.60     3266.03    175.93 o 
 -14  14   5     6620.17     7023.97    736.93 o 
 -11  14   5    10940.77    10327.45    969.28 o 
  -8  14   5     5504.48     5686.20    298.78 o 
  -5  14   5     6690.63     6679.09    298.01 o 
  -2  14   5     8207.82     8648.51    512.48 o 
   1  14   5     7288.48     7698.83    547.98 o 
   4  14   5      401.34      172.79    118.19 o 
 -19  15   5     4114.39     4095.95    235.95 o 
 -16  15   5     2457.02     2882.27    158.06 o 
 -13  15   5    10244.16    10240.42    537.10 o 
 -10  15   5     7852.05     7944.90    422.89 o 
  -7  15   5     4495.09     4819.88    269.78 o 
  -4  15   5     3676.95     3755.82    230.70 o 
  -1  15   5     3715.32     3914.43    375.26 o 
   2  15   5     3322.21     3430.01    304.31 o 
 -18  16   5     2132.53     2079.78    156.28 o 
 -15  16   5     3015.92     2988.72    187.65 o 
 -12  16   5     5869.11     6326.97    346.35 o 
  -9  16   5     7944.88     8003.04    423.84 o 
  -6  16   5    12703.02    13272.43    648.05 o 
  -3  16   5     6461.31     5936.30    617.30 o 
   0  16   5     5802.11     5808.23    442.27 o 
   3  16   5     3767.38     3622.81    324.38 o 
 -17  17   5     3670.64     3927.99    230.57 o 
 -14  17   5     6888.70     6653.56    333.48 o 
 -11  17   5     3459.44     3411.59    196.78 o 
  -8  17   5     1667.19     1766.40    146.92 o 
  -5  17   5     3920.92     4098.01    256.44 o 
  -2  17   5     4896.69     4355.81    413.85 o 
   1  17   5     1394.47      977.35    198.04 o 
 -16  18   5     2495.36     2406.56    201.25 o 
 -13  18   5     7911.24     7693.57    379.83 o 
 -10  18   5     2449.08     2547.81    182.64 o 
  -7  18   5     3225.53     3774.14    272.10 o 
  -4  18   5     3484.52     3565.27    380.50 o 
  -1  18   5     3795.59     3503.99    314.53 o 
 -15  19   5     3050.15     3069.05    198.50 o 
 -12  19   5     1697.50     1701.89    140.35 o 
  -9  19   5     7055.30     7135.68    443.97 o 
  -6  19   5     4874.20     3857.87    608.39 o 
  -3  19   5     1924.42     1680.77    290.65 o 
 -14  20   5     1570.90     1432.09    144.65 o 
 -11  20   5     4611.27     4511.57    301.88 o 
  -8  20   5     3277.93     3337.05    571.99 o 
   0   0   6   258054.81   296522.88  11905.99 o 
   1   1   6    39950.75    40045.81   1442.86 o 
  -1   2   6    67700.49    64769.99   2087.62 o 
   2   2   6   116404.20   123773.88   4610.22 o 
  -3   3   6    15116.07    17318.20    583.44 o 
   0   3   6     4134.88     4984.77    259.50 o 
   3   3   6    45145.00    51032.84   2431.82 o 
  -5   4   6    39439.73    34039.59   4396.86 o 
  -2   4   6    22292.04    21689.64    704.92 o 
   1   4   6     6589.51     6723.05    227.69 o 
   4   4   6    17433.95    16817.62    610.14 o 
  -7   5   6    20120.55    18250.61    825.77 o 
  -4   5   6     5244.33     4988.10    201.31 o 
  -1   5   6    22537.06    21000.13    812.11 o 
   2   5   6    49109.63    51371.64   1896.33 o 
   5   5   6     3865.65     4130.42    153.21 o 
  -9   6   6    18454.77    16222.88    725.03 o 
  -6   6   6    10699.71     8700.52    625.89 o 
  -3   6   6    29875.97    29278.83   1479.34 o 
   0   6   6    23503.11    24094.26    895.71 o 
   3   6   6    10763.09    11184.68    406.85 o 
   6   6   6     9910.82     9702.21    410.28 o 
 -11   7   6     6487.23     6897.17    304.24 o 
  -8   7   6    13975.19    14904.24    992.81 o 
  -5   7   6    66923.77    59034.11   6241.62 o 
  -2   7   6    34032.88    37230.91   1321.68 o 
   1   7   6     9536.21     9293.21    388.78 o 
   4   7   6    32498.95    32462.20   1175.43 o 
   7   7   6     8396.17     7984.58    382.25 o 
 -13   8   6     5735.27     5991.21    254.07 o 
 -10   8   6    16390.67    15515.16   1490.27 o 
  -7   8   6     3790.47     3745.43    197.14 o 
  -4   8   6     9961.23     9812.33    391.27 o 
  -1   8   6     4425.92     4050.26    183.00 o 
   2   8   6     6005.74     7059.20    265.09 o 
   5   8   6     3724.24     3880.93    240.89 o 
   8   8   6     5804.08     5902.21    270.88 o 
 -15   9   6     5855.24     5931.05    275.18 o 
 -12   9   6    37890.60    39202.50   1460.74 o 
  -9   9   6    19640.22    19027.47    941.43 o 
  -6   9   6    10521.30    11755.67    595.00 o 
  -3   9   6    35554.79    39566.18   1392.90 o 
   0   9   6    26029.60    27069.99   1066.46 o 
   3   9   6    16636.62    17364.50    742.04 o 
   6   9   6     5627.46     5072.86    244.73 o 
   9   9   6     4157.69     3975.05    243.73 o 
 -17  10   6     2516.48     2491.53    150.83 o 
 -14  10   6     7410.35     7464.22    391.17 o 
 -11  10   6    19878.66    16825.17    742.95 o 
  -8  10   6     9707.55     8868.93    774.28 o 
  -5  10   6    17245.35    18946.74    863.44 o 
  -2  10   6      906.60      901.34     64.58 o 
   1  10   6     7867.94     6952.68    536.01 o 
   4  10   6     9020.96     9688.12    493.62 o 
   7  10   6     5259.85     4459.02    273.23 o 
  10  10   6     2045.69     1658.95    205.16 o 
 -19  11   6     3847.65     3555.71    291.09 o 
 -16  11   6     8673.49     8629.85    399.23 o 
 -13  11   6     7462.61     6985.77    295.89 o 
 -10  11   6     5227.95     5485.48    242.37 o 
  -7  11   6    24699.13    25089.37   1039.84 o 
  -4  11   6     9139.45     9597.33    386.23 o 
  -1  11   6     9044.57    10059.09    440.08 o 
   2  11   6     8003.22     6887.42   1154.38 o 
   5  11   6     5188.58     4867.11    317.44 o 
   8  11   6     3722.74     3873.78    283.52 o 
 -18  12   6     3589.55     3396.54    199.18 o 
 -15  12   6     3610.13     3363.95    173.61 o 
 -12  12   6     6834.27     7724.88    326.53 o 
  -9  12   6     3895.00     3551.62    468.47 o 
  -6  12   6    13574.09    15030.14    554.40 o 
  -3  12   6    17044.49    16671.70    902.84 o 
   0  12   6    13228.42    13034.24    620.26 o 
   3  12   6     2482.81     2357.87    245.38 o 
   6  12   6     5381.44     5423.99    360.50 o 
 -20  13   6     2607.10     2468.32    231.75 o 
 -17  13   6     1659.24     1792.15    118.98 o 
 -14  13   6    11066.80    11622.04    481.49 o 
 -11  13   6     9529.55    10467.19    489.38 o 
  -8  13   6    14026.96    13401.66    731.88 o 
  -5  13   6     2418.11     2084.30    368.79 o 
  -2  13   6     7623.95     7964.76    346.55 o 
   1  13   6     4507.80     4285.29    330.05 o 
   4  13   6     6091.09     5485.39    454.63 o 
   7  13   6     2433.55     2345.16    242.56 o 
 -19  14   6     4152.13     4218.16    240.80 o 
 -16  14   6     1480.97     1437.33    108.51 o 
 -13  14   6     4394.05     4309.41    227.82 o 
 -10  14   6    11151.00    10794.68   1496.60 o 
  -7  14   6     7243.24     7548.88    387.04 o 
  -4  14   6     8099.07     8142.49    421.81 o 
  -1  14   6     9955.96    10970.71    830.80 o 
   2  14   6     5589.49     6011.09    447.13 o 
   5  14   6     3467.45     3214.13    287.25 o 
 -18  15   6     6363.78     6710.50    320.02 o 
 -15  15   6     3187.23     3434.75    182.99 o 
 -12  15   6     2671.82     2821.63    172.05 o 
  -9  15   6     7338.82     7596.15    342.75 o 
  -6  15   6     3489.42     3639.09    192.96 o 
  -3  15   6     7297.50     6863.22    557.97 o 
   0  15   6     1426.21     1313.17    174.24 o 
   3  15   6     2119.86     2034.94    196.05 o 
 -17  16   6     2906.34     2903.51    188.29 o 
 -14  16   6     7784.44     6998.33    453.75 o 
 -11  16   6     3946.62     3980.96    282.03 o 
  -8  16   6     3769.66     3965.76    245.20 o 
  -5  16   6     6808.35     6395.59    359.75 o 
  -2  16   6     4860.47     4729.04    691.13 o 
   1  16   6     2948.31     2645.68    240.87 o 
 -16  17   6     2800.37     2803.45    185.73 o 
 -13  17   6     6790.39     6974.21    402.85 o 
 -10  17   6     6666.89     5990.21    499.14 o 
  -7  17   6     6377.98     6056.88    393.83 o 
  -4  17   6     1646.98     1647.03    179.72 o 
  -1  17   6     2683.49     2992.23    296.78 o 
 -15  18   6     3610.94     3817.64    218.68 o 
 -12  18   6     3392.03     3262.31    196.42 o 
  -9  18   6     3071.03     2995.46    223.36 o 
  -6  18   6     1715.00     1696.72    160.41 o 
  -3  18   6     3433.60     3344.25    621.36 o 
 -14  19   6     4696.52     4500.76    255.73 o 
 -11  19   6     1766.12     1654.95    155.16 o 
  -8  19   6     6694.88     6266.60    442.80 o 
  -5  19   6     5626.23     5884.91    554.47 o 
 -13  20   6     2237.97     2093.99    170.36 o 
 -10  20   6     4712.77     4444.90    292.88 o 
  -7  20   6     3103.16     2619.52    498.92 o 
  -1   1   7     5032.20     4540.37    173.44 o 
  -3   2   7    68621.11    66146.58   2255.46 o 
   0   2   7    87718.94    97080.27   3256.82 o 
  -5   3   7    49998.54    44318.39   2531.30 o 
  -2   3   7    44109.61    39663.92   2292.88 o 
   1   3   7     3081.34     3088.15    144.41 o 
  -7   4   7    29798.30    28806.37    921.66 o 
  -4   4   7    19885.57    22154.22    954.88 o 
  -1   4   7     7450.12     7773.60    276.04 o 
   2   4   7    66091.40    70305.13   2759.32 o 
  -9   5   7    24044.74    23696.72    967.68 o 
  -6   5   7    54027.89    58674.44   3163.35 o 
  -3   5   7    32397.39    32807.85   1180.67 o 
   0   5   7    20046.38    17986.79    597.65 o 
   3   5   7    51280.04    49658.66   1994.19 o 
 -11   6   7    25989.75    29701.47   1265.89 o 
  -8   6   7     9988.35    10155.83    453.94 o 
  -5   6   7    19190.23    16153.12    630.30 o 
  -2   6   7    29531.96    28968.85   1022.11 o 
   1   6   7    16833.32    20148.41    855.23 o 
   4   6   7     4336.60     4276.89    231.33 o 
 -13   7   7    11625.44    10299.39    436.53 o 
 -10   7   7     3869.88     3963.62    237.85 o 
  -7   7   7    13606.14    13862.06    615.31 o 
  -4   7   7    29327.45    28916.82   1386.87 o 
  -1   7   7    13711.67    13239.60    661.17 o 
   2   7   7    14278.65    14101.02    546.21 o 
   5   7   7     5391.94     4528.68    199.28 o 
 -15   8   7     6941.17     6680.06    322.77 o 
 -12   8   7    19800.00    21174.36    833.79 o 
  -9   8   7     3666.34     3819.49    188.67 o 
  -6   8   7    15915.20    18178.44    872.41 o 
  -3   8   7    17071.10    17334.86    636.30 o 
   0   8   7    14255.62    13452.74    528.95 o 
   3   8   7    10684.32    10385.29    358.65 o 
   6   8   7     4301.32     4471.15    277.83 o 
 -17   9   7     1933.60     2200.50    135.90 o 
 -14   9   7     6006.93     6180.31    286.55 o 
 -11   9   7    14750.34    16162.98    726.35 o 
  -8   9   7    10217.64     8727.65    485.99 o 
  -5   9   7    39165.01    39651.36   1893.01 o 
  -2   9   7     7356.78     7380.44    312.39 o 
   1   9   7     5218.45     5866.51    251.08 o 
   4   9   7     8190.25     8663.26    361.45 o 
   7   9   7    11540.14    12116.79    505.67 o 
 -19  10   7     3834.22     3779.58    289.26 o 
 -16  10   7     9886.66    10839.34    494.95 o 
 -13  10   7     9316.39     9610.02    417.49 o 
 -10  10   7    19350.89    16840.00    817.82 o 
  -7  10   7    26075.92    25880.81   1379.30 o 
  -4  10   7    41486.54    44763.53   2034.36 o 
  -1  10   7     9993.55    10262.87    366.37 o 
   2  10   7    14515.38    12663.29    766.77 o 
   5  10   7     6096.09     6051.31    371.71 o 
   8  10   7     5125.57     5580.53    327.42 o 
 -18  11   7     3399.80     3457.02    209.11 o 
 -15  11   7     3786.99     4115.86    193.56 o 
 -12  11   7     9836.17     9419.53    436.81 o 
  -9  11   7     3161.15     2920.90    260.39 o 
  -6  11   7     3036.66     3445.71    414.44 o 
  -3  11   7     5059.94     5233.36    241.40 o 
   0  11   7    25180.71    24985.89   1343.71 o 
   3  11   7     8201.12     8353.15    489.34 o 
   6  11   7      612.57      514.73    100.03 o 
   9  11   7     3745.02     3573.28    272.46 o 
 -20  12   7     2030.35     1951.35    184.85 o 
 -17  12   7     2899.50     3095.44    162.97 o 
 -14  12   7     5333.99     5053.18    223.14 o 
 -11  12   7    14798.91    14690.23    607.54 o 
  -8  12   7    18082.41    16531.24   1107.88 o 
  -5  12   7     8568.57     9022.65    357.52 o 
  -2  12   7    13164.24    13575.19   1010.59 o 
   1  12   7     8737.91     8991.70    679.57 o 
   4  12   7     8608.32     9044.72    718.35 o 
   7  12   7     5170.84     4712.10    327.21 o 
 -19  13   7     5081.96     4589.75    257.23 o 
 -16  13   7     4575.06     4833.14    230.10 o 
 -13  13   7     5123.97     5165.57    242.85 o 
 -10  13   7     7915.08     8429.27    445.42 o 
  -7  13   7    18265.60    21196.66    882.51 o 
  -4  13   7     6631.79     6235.38    335.97 o 
  -1  13   7     3867.29     3722.42    210.23 o 
   2  13   7     4984.78     4051.70    327.09 o 
   5  13   7     3156.25     3385.85    257.58 o 
 -18  14   7     8940.59    10087.05    438.55 o 
 -15  14   7     7382.52     7304.17    308.27 o 
 -12  14   7     4028.83     4439.03    300.21 o 
  -9  14   7     3385.80     3078.69    224.10 o 
  -6  14   7     3064.61     3558.07    191.19 o 
  -3  14   7     8177.70     7674.80    408.40 o 
   0  14   7     6884.14     6872.49    501.94 o 
   3  14   7     1358.97     1245.59    176.79 o 
 -17  15   7     1092.64     1269.40    108.06 o 
 -14  15   7     7661.48     8337.65    399.43 o 
 -11  15   7     8620.21     7868.67    545.88 o 
  -8  15   7     7362.93     7442.01    393.31 o 
  -5  15   7     8084.05     8108.17    434.45 o 
  -2  15   7     7427.40     8127.79    445.15 o 
   1  15   7     3165.69     3129.62    279.11 o 
   4  15   7     3928.98     4029.80    339.25 o 
 -16  16   7     2566.52     2947.41    187.34 o 
 -13  16   7     3880.17     3876.12    215.76 o 
 -10  16   7     8807.87     9911.24    426.69 o 
  -7  16   7     5633.28     5804.68    352.18 o 
  -4  16   7     3013.80     2677.93    203.74 o 
  -1  16   7     1907.40     2055.02    229.42 o 
   2  16   7     3470.13     3657.29    318.14 o 
 -18  17   7     3175.37     3317.51    202.81 o 
 -15  17   7     2448.90     2383.80    160.42 o 
 -12  17   7     3120.24     2778.01    179.46 o 
  -9  17   7     6622.74     6784.33    368.97 o 
  -6  17   7     7961.16     8308.19    499.63 o 
  -3  17   7     6209.63     6170.76    554.75 o 
   0  17   7     3544.09     3646.22    417.40 o 
 -17  18   7     3080.95     2811.91    179.68 o 
 -14  18   7     7168.27     7250.00    365.10 o 
 -11  18   7     2363.51     2166.80    156.83 o 
  -8  18   7     2114.77     2115.99    180.28 o 
  -5  18   7     5578.82     5313.44    508.46 o 
  -2  18   7     1366.79     1658.26    211.53 o 
 -13  19   7     3056.70     3437.54    211.54 o 
 -10  19   7     2276.68     2325.10    185.22 o 
  -7  19   7     2546.87     2665.31    258.58 o 
  -4  19   7     1567.36     1710.05    393.37 o 
 -12  20   7     4743.05     4591.28    310.82 o 
  -9  20   7     2628.37     2731.18    322.17 o 
   0   1   8    44134.35    44853.22   2076.53 o 
  -2   2   8    35260.48    33757.74   1030.32 o 
   1   2   8    42557.81    41122.66   1750.68 o 
  -4   3   8    16673.30    17760.69    554.42 o 
  -1   3   8    29232.01    30281.47    921.05 o 
   2   3   8    33211.02    34306.35   1228.05 o 
  -6   4   8    30934.38    24600.63   2374.71 o 
  -3   4   8    29386.37    31460.78   1359.60 o 
   0   4   8    11584.16    14584.10    517.30 o 
   3   4   8    44813.80    42773.70   2433.45 o 
  -8   5   8    13310.60    13301.05    645.16 o 
  -5   5   8    49901.75    42724.90   3896.69 o 
  -2   5   8    17197.22    16609.69    863.14 o 
   1   5   8     8150.27     8539.04    370.92 o 
   4   5   8     7190.01     7522.91    267.88 o 
 -10   6   8    44574.93    42519.49   1491.05 o 
  -7   6   8    12846.08    13420.76    682.18 o 
  -4   6   8    29379.30    30970.04   1217.19 o 
  -1   6   8    44211.62    41660.21   1896.73 o 
   2   6   8     7905.37     7219.24    266.43 o 
   5   6   8     8577.29     8702.08    433.75 o 
 -12   7   8    11480.93    12493.29    478.20 o 
  -9   7   8     1459.65     1488.25     85.06 o 
  -6   7   8     3737.11     3029.33    507.23 o 
  -3   7   8     2644.02     3260.06    134.77 o 
   0   7   8     4207.19     4319.60    201.68 o 
   3   7   8    11808.93    12998.51    510.72 o 
   6   7   8    13186.02    12535.36    639.55 o 
 -14   8   8     2800.01     2576.16    138.43 o 
 -11   8   8    13973.94    14583.75    613.38 o 
  -8   8   8    20652.57    20307.38   1106.16 o 
  -5   8   8    60428.39    51564.00   2328.09 o 
  -2   8   8     9289.79     9690.94    352.90 o 
   1   8   8    19879.60    19490.08    904.63 o 
   4   8   8     8528.29     8311.95    324.74 o 
   7   8   8    12090.56    11447.15    518.01 o 
 -16   9   8     4008.23     3894.50    202.96 o 
 -13   9   8     8507.03     7720.46    335.69 o 
 -10   9   8     1275.80     1556.99     93.82 o 
  -7   9   8     5752.15     5026.30    640.00 o 
  -4   9   8    31401.66    27817.05   3212.06 o 
  -1   9   8    17583.45    19426.90    890.67 o 
   2   9   8     1626.64     1559.73     98.55 o 
   5   9   8     2948.71     2750.87    160.18 o 
   8   9   8     6277.32     6481.38    412.47 o 
 -18  10   8     2948.68     3016.91    244.68 o 
 -15  10   8     9700.11     9882.50    402.59 o 
 -12  10   8    19183.82    19967.93    875.92 o 
  -9  10   8     6066.80     5689.45    412.15 o 
  -6  10   8    10693.16    10850.80    572.32 o 
  -3  10   8     3840.69     4081.92    182.57 o 
   0  10   8    15032.94    14960.34    543.72 o 
   3  10   8     9391.93     8681.54    551.10 o 
   6  10   8     6800.08     6500.65    394.39 o 
   9  10   8     2755.17     2871.66    240.56 o 
 -20  11   8     4370.31     4458.75    323.13 o 
 -17  11   8     1367.92     1151.86     98.68 o 
 -14  11   8     2557.85     2577.50    169.54 o 
 -11  11   8    15456.25    13822.14    575.51 o 
  -8  11   8    29520.57    26250.34   3431.54 o 
  -5  11   8     6501.22     6753.34    326.24 o 
  -2  11   8     8098.09     8414.19    412.30 o 
   1  11   8    20317.26    21992.85    924.90 o 
   4  11   8     7686.54     7294.89    506.64 o 
   7  11   8     2003.03     2141.34    191.25 o 
 -19  12   8     4719.27     4116.37    332.24 o 
 -16  12   8     3214.43     3174.41    163.54 o 
 -13  12   8     3719.41     3326.19    219.51 o 
 -10  12   8     7692.95     7517.29    738.52 o 
  -7  12   8    14591.74    14146.78    764.14 o 
  -4  12   8     5229.19     4615.80    470.37 o 
  -1  12   8     4391.47     4445.30    250.71 o 
   2  12   8     4703.49     3939.20    260.89 o 
   5  12   8     2558.32     2582.87    217.91 o 
   8  12   8     4934.86     5145.96    420.70 o 
 -18  13   8     2930.58     2942.25    203.76 o 
 -15  13   8    12075.82    12101.54    986.37 o 
 -12  13   8    13699.13    13616.48    722.74 o 
  -9  13   8     7286.61     7627.23    429.74 o 
  -6  13   8     8094.68     8299.73    356.06 o 
  -3  13   8    12954.79    12421.42    742.65 o 
   0  13   8     9359.38     9258.45    456.28 o 
   3  13   8     6234.15     5964.23    439.41 o 
   6  13   8     2637.32     2677.09    225.47 o 
 -17  14   8     5685.00     5430.78    281.70 o 
 -14  14   8     5770.55     6001.16    315.70 o 
 -11  14   8     7863.94     8299.06    378.61 o 
  -8  14   8     1967.79     2257.52    198.10 o 
  -5  14   8     2930.87     2732.21    186.19 o 
  -2  14   8      934.97     1041.77     96.88 o 
   1  14   8     6017.47     4419.25   2178.73 o 
   4  14   8     3831.47     3786.51    281.89 o 
 -19  15   8     3717.52     3595.94    218.76 o 
 -16  15   8      267.99      101.52     81.44 o 
 -13  15   8     2970.29     2863.65    174.27 o 
 -10  15   8     5221.13     4883.10    320.89 o 
  -7  15   8    10585.30     9497.94    465.47 o 
  -4  15   8    10147.29     9162.11    864.76 o 
  -1  15   8     3718.67     4556.96    436.28 o 
   2  15   8     2865.44     3209.45    318.07 o 
 -18  16   8     4543.04     4144.11    454.45 o 
 -15  16   8     3021.78     2806.45    181.77 o 
 -12  16   8     6675.43     6795.97    454.61 o 
  -9  16   8     4894.63     5016.00    296.39 o 
  -6  16   8    13891.30    13905.25   1012.92 o 
  -3  16   8     5318.55     5135.53    330.97 o 
   0  16   8     3746.38     3545.07    301.99 o 
 -17  17   8     4259.00     4593.23    251.42 o 
 -14  17   8     4177.44     4609.20    237.55 o 
 -11  17   8     2744.91     3023.35    211.25 o 
  -8  17   8     2819.77     2917.30    218.62 o 
  -5  17   8     1551.49     1603.20    151.25 o 
  -2  17   8     2173.97     2260.06    277.61 o 
   1  17   8     3444.41     3205.56    412.63 o 
 -16  18   8     2104.61     1827.88    200.95 o 
 -13  18   8     4744.75     5084.31    251.10 o 
 -10  18   8     3949.03     3925.01    274.04 o 
  -7  18   8     5212.77     5312.45    394.34 o 
  -4  18   8     5550.77     5074.10    496.56 o 
  -1  18   8     2621.03     2927.11    359.20 o 
 -15  19   8     4097.55     4122.19    237.04 o 
 -12  19   8     3555.72     3507.11    376.95 o 
  -9  19   8     1960.05     2060.32    187.18 o 
  -6  19   8     2930.90     2993.81    560.15 o 
 -11  20   8     3870.03     3684.10    308.81 o 
  -8  20   8     2195.41     2061.90    316.23 o 
   0   0   9    16747.39    14883.30    619.08 o 
   1   1   9    23092.60    26506.59   1116.25 o 
  -1   2   9    73466.88    72448.45   2220.30 o 
   2   2   9    21967.74    22529.30    922.28 o 
  -3   3   9    25461.79    24402.80    924.14 o 
   0   3   9    18519.64    17913.91    614.36 o 
   3   3   9    19632.43    22179.32    796.96 o 
  -5   4   9    52464.75    52696.36   2001.36 o 
  -2   4   9    22053.38    20778.64   1094.00 o 
   1   4   9    23999.52    25840.68    894.69 o 
   4   4   9    12404.60    11147.28    345.75 o 
  -7   5   9    10099.80    10251.08    388.40 o 
  -4   5   9    16207.81    18896.84    649.85 o 
  -1   5   9    35608.24    38834.05   1471.00 o 
   2   5   9    15475.04    12425.12    704.61 o 
   5   5   9     9750.76     9256.01    336.10 o 
  -9   6   9    24235.58    23824.51    774.39 o 
  -6   6   9    15668.34    12115.75   2735.26 o 
  -3   6   9    28403.55    26576.69   1424.88 o 
   0   6   9    20421.54    22170.09    947.97 o 
   3   6   9    16639.35    16981.70    554.25 o 
   6   6   9    19666.61    20387.96   1130.83 o 
 -11   7   9     8878.95     9310.90    382.27 o 
  -8   7   9    17073.88    18835.82   1179.25 o 
  -5   7   9    32772.98    28465.58   1532.51 o 
  -2   7   9    25039.68    24511.02   3530.76 o 
   1   7   9     6543.66     6372.12    231.72 o 
   4   7   9    16554.47    15869.68    623.34 o 
   7   7   9    13403.58    13066.27    572.14 o 
 -13   8   9     3236.24     2984.85    162.79 o 
 -10   8   9     2884.54     3166.98    179.06 o 
  -7   8   9     2261.16     2001.72    142.37 o 
  -4   8   9     8574.60     9797.03    449.49 o 
  -1   8   9    36008.27    32651.17   1300.39 o 
   2   8   9    11967.53    12518.19    513.84 o 
   5   8   9     2856.60     2581.03    133.41 o 
   8   8   9     3401.29     3631.92    192.04 o 
 -15   9   9     6437.31     6111.21    282.12 o 
 -12   9   9    22518.23    25395.99   1043.94 o 
  -9   9   9    19128.22    18527.85   1174.54 o 
  -6   9   9    17022.44    13850.39    676.63 o 
  -3   9   9    12404.90    12133.04    503.12 o 
   0   9   9    13443.05    13650.28    752.17 o 
   3   9   9    11501.16    12271.85    450.97 o 
   6   9   9     2900.60     2905.00    156.15 o 
   9   9   9     2731.14     2743.35    233.28 o 
 -17  10   9     5136.18     5424.47    255.47 o 
 -14  10   9     6260.60     6746.55    304.93 o 
 -11  10   9     7270.65     7236.69    349.01 o 
  -8  10   9    12805.45    13070.67   1009.24 o 
  -5  10   9    12591.26    11021.51    488.24 o 
  -2  10   9      140.31      107.13     46.27 o 
   1  10   9     6638.39     6366.86    267.73 o 
   4  10   9     8643.89     8994.85    407.27 o 
   7  10   9     4278.60     3985.23    248.50 o 
  10  10   9     5149.06     5338.71    420.50 o 
 -19  11   9     6368.20     6455.91    424.44 o 
 -16  11   9     5071.28     5343.17    267.53 o 
 -13  11   9     5591.42     5187.75    413.98 o 
 -10  11   9     7965.89     7398.14    740.06 o 
  -7  11   9    17651.92    18201.51   1554.77 o 
  -4  11   9    26957.45    25745.91   1410.16 o 
  -1  11   9    26366.53    26189.88   1173.00 o 
   2  11   9     8269.88     7169.81    484.38 o 
   5  11   9     3076.35     2883.36    222.89 o 
   8  11   9     5079.69     5057.24    349.18 o 
 -18  12   9     1437.58     1217.85    115.59 o 
 -15  12   9     4442.85     4231.37    202.87 o 
 -12  12   9     9914.24    10799.39    556.65 o 
  -9  12   9    11622.98    12310.83    870.33 o 
  -6  12   9     4501.68     4963.94    234.52 o 
  -3  12   9    17604.34    15000.35    818.87 o 
   0  12   9     8046.06     8230.37    396.01 o 
   3  12   9     4058.63     3934.90    272.58 o 
   6  12   9     1527.69     1335.50    162.89 o 
 -17  13   9     3022.28     3349.34    191.51 o 
 -14  13   9     4384.14     4986.94    236.63 o 
 -11  13   9     6689.47     6284.35    597.76 o 
  -8  13   9    10864.43    10473.19    498.17 o 
  -5  13   9     5245.12     5188.04    477.87 o 
  -2  13   9      775.69      903.65    100.93 o 
   1  13   9     7430.84     6568.69   1013.64 o 
   4  13   9    10882.73    10583.24    729.44 o 
 -19  14   9     4281.76     3971.78    242.29 o 
 -16  14   9     2542.61     2374.21    136.87 o 
 -13  14   9     3194.99     3244.25    170.26 o 
 -10  14   9     9814.69     9113.53    791.27 o 
  -7  14   9     8269.67     8300.00    363.17 o 
  -4  14   9    11684.32     9917.21    566.76 o 
  -1  14   9     7896.68     8236.11    474.86 o 
   2  14   9     3193.41     3039.08    282.73 o 
   5  14   9     3704.80     3875.31    290.91 o 
 -18  15   9     5781.56     6304.19    324.74 o 
 -15  15   9     5460.64     5272.80    271.01 o 
 -12  15   9     5450.81     4938.97    263.39 o 
  -9  15   9     1736.29     1784.98    140.36 o 
  -6  15   9     7931.40     8563.47    437.33 o 
  -3  15   9     6776.22     6080.84    369.53 o 
   0  15   9     1342.33     1383.52    190.28 o 
   3  15   9     3292.17     3259.24    263.47 o 
 -17  16   9     5011.73     5149.38    271.00 o 
 -14  16   9     6457.83     7215.58    345.80 o 
 -11  16   9     6940.00     5984.51    382.25 o 
  -8  16   9     4784.19     4717.54    329.55 o 
  -5  16   9     7859.77     8049.34    461.07 o 
  -2  16   9     3360.43     3817.96    395.59 o 
   1  16   9     4481.16     4547.75    383.46 o 
 -16  17   9     1689.90     1647.52    131.89 o 
 -13  17   9     5319.57     5362.56    279.57 o 
 -10  17   9     4771.07     5044.84    273.26 o 
  -7  17   9     6467.71     6417.90    446.20 o 
  -4  17   9     3706.38     3368.96    242.56 o 
  -1  17   9     2543.51     2934.34    293.90 o 
 -15  18   9     1537.42     1481.90    127.95 o 
 -12  18   9     1993.52     2011.75    163.81 o 
  -9  18   9     2181.07     2202.24    202.05 o 
  -6  18   9     2933.34     3125.08    228.27 o 
  -3  18   9     2614.48     2594.86    337.52 o 
 -14  19   9     4993.60     5014.64    272.04 o 
 -11  19   9     3218.29     2993.17    229.77 o 
  -8  19   9     5774.82     5726.28    465.94 o 
  -5  19   9     2520.37     2114.06    296.94 o 
 -10  20   9     1794.58     2103.12    203.67 o 
  -1   1  10     1144.64      939.32     37.25 o 
  -3   2  10    38877.04    40858.22   1405.53 o 
   0   2  10    37451.92    43816.47   1436.92 o 
  -5   3  10    10015.29     9077.39    363.10 o 
  -2   3  10    46432.25    49136.99   1523.15 o 
   1   3  10    74154.74    71034.98   3361.71 o 
  -7   4  10     3222.03     2943.50    137.01 o 
  -4   4  10     4662.90     3939.18    160.29 o 
  -1   4  10    45923.23    47597.40   1525.61 o 
   2   4  10    39652.59    43803.95   1547.90 o 
  -9   5  10    18787.75    17116.70   1176.11 o 
  -6   5  10    65139.98    59971.88   3024.40 o 
  -3   5  10    29333.70    27717.68   1363.68 o 
   0   5  10    14734.36    15303.61    608.07 o 
   3   5  10    11587.53    11282.75    393.70 o 
 -11   6  10    11087.42    11375.96    619.37 o 
  -8   6  10     3602.05     3479.73    134.76 o 
  -5   6  10    14660.02    17302.19    650.56 o 
  -2   6  10    25812.79    25718.67    894.19 o 
   1   6  10     8135.05     7957.45    569.83 o 
   4   6  10     8264.70     8141.87    288.16 o 
 -13   7  10    17178.30    17482.37    788.42 o 
 -10   7  10    17265.96    16953.26    659.46 o 
  -7   7  10     9507.33     9262.09    914.44 o 
  -4   7  10    35979.34    28365.96   2179.53 o 
  -1   7  10    22666.30    22252.31    695.26 o 
   2   7  10    20966.55    22670.84    813.93 o 
   5   7  10     9238.07     8714.94    344.18 o 
 -15   8  10     1535.98     1578.95    121.69 o 
 -12   8  10     6533.17     6866.54    284.41 o 
  -9   8  10    15348.67    12186.63   2962.51 o 
  -6   8  10     8020.02     7604.96    531.55 o 
  -3   8  10    11042.70    11499.81    575.84 o 
   0   8  10    19078.21    17403.33    745.72 o 
   3   8  10    25515.61    24608.30   1126.50 o 
   6   8  10     3841.82     4174.33    202.81 o 
 -17   9  10     3555.35     3494.35    194.62 o 
 -14   9  10     6927.44     7076.72    305.88 o 
 -11   9  10     5982.97     5783.63    271.52 o 
  -8   9  10    21613.11    19935.12   1103.75 o 
  -5   9  10     8516.53     8718.27    449.50 o 
  -2   9  10     5963.43     6363.33    233.81 o 
   1   9  10     3525.12     3639.31    185.55 o 
   4   9  10     4372.53     4597.63    204.10 o 
   7   9  10     4998.14     4951.85    238.99 o 
 -19  10  10     5194.76     5012.78    355.76 o 
 -16  10  10    14342.28    14149.22    759.86 o 
 -13  10  10     9532.64     9828.49    425.24 o 
 -10  10  10    15539.88    13644.06   1238.00 o 
  -7  10  10    12890.31    12824.92    624.25 o 
  -4  10  10    34339.97    31656.26   1603.49 o 
  -1  10  10     4024.89     4322.97    250.35 o 
   2  10  10    10539.72    11255.31    454.06 o 
   5  10  10     3053.58     3026.21    202.33 o 
   8  10  10     3372.03     3477.62    269.97 o 
 -18  11  10     3021.78     2931.30    183.35 o 
 -15  11  10     6244.78     6508.65    284.50 o 
 -12  11  10     2207.08     2199.45    146.90 o 
  -9  11  10     4223.23     4586.91    266.68 o 
  -6  11  10     5670.91     5068.31    250.79 o 
  -3  11  10     7429.80     7381.27    392.45 o 
   0  11  10     9104.64     9353.96    469.32 o 
   3  11  10     8576.46     7114.91    448.07 o 
   6  11  10     3711.84     3443.39    265.64 o 
 -17  12  10     1926.90     1641.56    126.78 o 
 -14  12  10     2430.82     2279.45    135.90 o 
 -11  12  10    17356.57    19906.44    966.09 o 
  -8  12  10    10907.93    11493.99    622.56 o 
  -5  12  10    13728.12    15527.80    608.81 o 
  -2  12  10    15244.57    15929.64    820.80 o 
   1  12  10     4984.31     5014.20    603.06 o 
   4  12  10     6275.25     5771.80    446.80 o 
   7  12  10     5529.60     4974.85    349.01 o 
 -19  13  10     3263.05     3277.46    206.77 o 
 -16  13  10     4583.07     4503.75    209.64 o 
 -13  13  10     2854.78     3144.29    197.53 o 
 -10  13  10     5873.41     7246.80    454.38 o 
  -7  13  10     6043.54     6232.10    496.14 o 
  -4  13  10     8714.04     8271.60    429.98 o 
  -1  13  10     4198.64     4125.72    252.67 o 
   2  13  10     3266.08     3464.66    299.93 o 
   5  13  10     8167.50     7741.84    494.61 o 
 -18  14  10     6797.90     6528.70    495.22 o 
 -15  14  10     7987.01     7700.04    334.64 o 
 -12  14  10     4130.23     4290.35    561.31 o 
  -9  14  10     3246.48     3180.93    183.68 o 
  -6  14  10     7264.63     6879.60    309.64 o 
  -3  14  10     3488.76     3405.76    221.46 o 
   0  14  10     9978.84    10757.46    923.73 o 
   3  14  10     5640.83     6005.17    393.34 o 
 -17  15  10     1805.90     1826.85    133.88 o 
 -14  15  10     9042.50     9024.33    706.73 o 
 -11  15  10    11114.79    10058.17    647.25 o 
  -8  15  10     5446.31     5590.10    261.19 o 
  -5  15  10     6263.61     6140.02    375.77 o 
  -2  15  10     5735.26     5727.53    358.58 o 
   1  15  10     2365.98     2115.25    234.04 o 
 -16  16  10     3472.91     3611.65    209.99 o 
 -13  16  10     5764.27     6016.72    305.37 o 
 -10  16  10     5339.90     5298.56    359.02 o 
  -7  16  10     3231.65     3279.47    311.35 o 
  -4  16  10     3009.43     3308.11    231.25 o 
  -1  16  10      665.43      448.05    138.73 o 
   2  16  10     1757.11     1378.85    190.19 o 
 -15  17  10     2251.75     2117.12    170.28 o 
 -12  17  10     4465.42     4128.86    230.32 o 
  -9  17  10     4601.74     4736.53    318.48 o 
  -6  17  10     7201.92     6611.89    401.16 o 
  -3  17  10     8401.93     8001.26    698.88 o 
   0  17  10     8040.16     7356.41    608.11 o 
 -14  18  10     2465.35     2604.30    167.12 o 
 -11  18  10     2379.70     2095.24    276.39 o 
  -8  18  10     3100.10     3151.97    270.45 o 
  -5  18  10     3750.81     3540.77    256.46 o 
  -2  18  10     2047.09     2219.95    248.70 o 
 -13  19  10     2638.90     2544.08    188.75 o 
 -10  19  10     3982.73     3574.50    395.45 o 
  -7  19  10     3868.96     3641.62    315.01 o 
   0   1  11    16746.64    16044.81    643.24 o 
  -2   2  11    14515.91    12747.04    415.35 o 
   1   2  11    36411.55    38390.94   1189.25 o 
  -4   3  11    20490.57    19657.55    657.33 o 
  -1   3  11    23315.36    21833.47    674.40 o 
   2   3  11    26532.88    25748.33    905.57 o 
  -6   4  11    13617.79    13215.72    512.87 o 
  -3   4  11    31584.43    31313.55    924.79 o 
   0   4  11    32955.45    33253.47   1097.68 o 
   3   4  11    13414.70    14392.56    548.83 o 
  -8   5  11    10584.10    10585.89    399.00 o 
  -5   5  11    12757.36    13146.00    458.64 o 
  -2   5  11    32202.28    31506.33   1435.09 o 
   1   5  11    34245.35    32556.06   1193.44 o 
   4   5  11     2175.74     1937.43     86.81 o 
 -10   6  11    29312.21    32212.29   1048.39 o 
  -7   6  11    19185.39    19061.13   1414.34 o 
  -4   6  11    21196.58    20503.63    843.51 o 
  -1   6  11     5638.65     4911.69    206.72 o 
   2   6  11     5147.24     5639.57    271.23 o 
   5   6  11    13887.40    13444.59    560.78 o 
 -12   7  11     2516.57     2306.15    169.51 o 
  -9   7  11     9180.42     9014.29    423.83 o 
  -6   7  11    16764.51    16591.37   1284.31 o 
  -3   7  11    11358.86    11353.68    406.56 o 
   0   7  11     6477.80     6854.39    282.55 o 
   3   7  11    26892.95    26900.48    977.14 o 
   6   7  11    12015.73    12156.07    460.08 o 
 -14   8  11     4006.24     4426.95    219.43 o 
 -11   8  11     8360.45     8231.25    372.59 o 
  -8   8  11    31622.26    31048.04   1555.88 o 
  -5   8  11    23030.64    17595.05   1384.05 o 
  -2   8  11    35467.63    34417.27   1182.83 o 
   1   8  11    22875.12    21614.72   1087.31 o 
   4   8  11     9962.80     9312.98    424.08 o 
   7   8  11     3912.80     4014.68    215.97 o 
 -16   9  11     2576.27     2789.79    162.48 o 
 -13   9  11     9752.90    10256.06    388.90 o 
 -10   9  11     7498.34     8169.01    430.84 o 
  -7   9  11     3362.42     2904.28    262.58 o 
  -4   9  11    10413.28    11221.47    389.42 o 
  -1   9  11     8569.73     8722.54    427.66 o 
   2   9  11     9454.20     8316.80    583.61 o 
   5   9  11     4698.74     4156.31    195.59 o 
   8   9  11     4620.84     4735.83    264.09 o 
 -18  10  11     3833.33     3518.81    213.88 o 
 -15  10  11    11922.72    12039.54    580.54 o 
 -12  10  11     7018.53     7276.12    346.06 o 
  -9  10  11     8580.96     8916.28    748.70 o 
  -6  10  11     6025.10     6373.74    300.91 o 
  -3  10  11     4948.33     5131.90    236.00 o 
   0  10  11    14421.33    15428.18    619.84 o 
   3  10  11    10563.02     9772.84    697.70 o 
   6  10  11     7078.13     6734.42    429.24 o 
   9  10  11     3764.04     3451.26    278.65 o 
 -17  11  11     4734.90     4952.44    272.36 o 
 -14  11  11     1603.69     1615.90    114.47 o 
 -11  11  11     7058.80     7513.94    520.53 o 
  -8  11  11    13820.19    12275.98   1345.24 o 
  -5  11  11     9705.93     9878.36    463.87 o 
  -2  11  11     5384.80     5200.05    326.13 o 
   1  11  11     7152.72     6955.74    399.14 o 
   4  11  11     2722.41     2632.24    189.45 o 
   7  11  11     4280.27     3625.18    351.19 o 
 -19  12  11     2599.63     2430.17    197.23 o 
 -16  12  11     6273.70     5845.90    346.17 o 
 -13  12  11     5750.87     4916.37    275.90 o 
 -10  12  11     5610.52     4710.07    546.86 o 
  -7  12  11    10215.64    10288.01    591.02 o 
  -4  12  11    25840.27    21213.73   1035.56 o 
  -1  12  11     3962.02     3871.08    224.81 o 
   2  12  11     2209.83     2037.95    185.66 o 
   5  12  11     4523.80     3689.22    275.59 o 
 -18  13  11     3415.32     3350.98    225.05 o 
 -15  13  11     5857.34     5964.89    312.59 o 
 -12  13  11    10334.28    11941.38    671.37 o 
  -9  13  11     6281.75     6037.15    446.50 o 
  -6  13  11     9378.38     9598.76    376.03 o 
  -3  13  11    10366.96    10890.55    600.09 o 
   0  13  11    10676.40    11049.16    529.62 o 
   3  13  11     1994.94     1829.10    190.77 o 
   6  13  11     2626.40     2167.83    211.83 o 
 -17  14  11     2637.01     2784.79    177.82 o 
 -14  14  11     2060.08     2178.93    133.59 o 
 -11  14  11     9130.23    10525.64    746.53 o 
  -8  14  11     3185.67     3143.22    184.33 o 
  -5  14  11     2920.51     2767.31    191.55 o 
  -2  14  11     5237.38     5530.70    314.82 o 
   1  14  11     5723.18     5062.39    397.33 o 
   4  14  11     5393.15     4601.42    328.79 o 
 -16  15  11     1180.49     1155.12     98.79 o 
 -13  15  11     6058.24     7657.49    489.86 o 
 -10  15  11     3713.50     3639.66    257.41 o 
  -7  15  11     8828.20     9198.19    450.43 o 
  -4  15  11     5415.48     4855.15    404.27 o 
  -1  15  11     3527.64     3708.39    324.67 o 
   2  15  11     3342.80     3399.23    309.56 o 
 -18  16  11     4478.37     4826.87    284.79 o 
 -15  16  11     4631.94     4893.18    260.40 o 
 -12  16  11     6206.72     5831.51    335.76 o 
  -9  16  11     4141.86     3967.48    224.71 o 
  -6  16  11     5937.51     5398.47    384.91 o 
  -3  16  11     3286.44     3317.97    222.60 o 
   0  16  11     4639.75     4181.61    353.53 o 
 -17  17  11     3180.36     3600.47    211.42 o 
 -14  17  11     3824.11     3653.57    257.90 o 
 -11  17  11     4682.31     4681.70    265.16 o 
  -8  17  11     3688.34     3517.40    291.02 o 
  -5  17  11     1694.51     1840.32    169.22 o 
  -2  17  11     4393.79     3742.10    325.02 o 
 -16  18  11     3132.55     3349.95    226.04 o 
 -13  18  11     2420.33     2621.44    206.90 o 
 -10  18  11     4975.33     5007.27    345.37 o 
  -7  18  11     5791.89     5570.64    398.01 o 
  -4  18  11     6939.19     7234.13    658.00 o 
 -12  19  11     1371.26     1190.84    134.78 o 
  -9  19  11     3157.87     3185.91    272.34 o 
  -6  19  11     1118.23     1054.27    163.33 o 
   0   0  12    74223.12    57542.66   3364.79 o 
   1   1  12    10185.18     9244.44    318.86 o 
  -1   2  12    19111.77    21611.60    832.54 o 
   2   2  12    12026.97    12990.25    516.04 o 
  -3   3  12    27039.24    26065.50    767.68 o 
   0   3  12    35063.64    37901.93   1350.52 o 
   3   3  12    10513.54     9588.77    394.03 o 
  -5   4  12    18011.58    19338.95    561.06 o 
  -2   4  12    74837.12    73698.66   2974.66 o 
   1   4  12    33569.94    32620.79   1507.18 o 
   4   4  12    10638.21    11828.25    428.46 o 
  -7   5  12    16812.50    15063.03    736.22 o 
  -4   5  12     8310.22     9100.10    369.48 o 
  -1   5  12    31658.78    35062.53   1135.30 o 
   2   5  12    46634.36    45987.12   1834.27 o 
   5   5  12    24269.45    22108.19    766.18 o 
  -9   6  12    26697.42    24860.54    916.98 o 
  -6   6  12    17989.46    17968.04    687.40 o 
  -3   6  12     9379.15     8793.33    377.77 o 
   0   6  12     3461.21     3553.60    131.00 o 
   3   6  12     6675.29     6790.33    263.54 o 
   6   6  12     5175.03     4955.58    212.20 o 
 -11   7  12     6004.55     6115.73    250.90 o 
  -8   7  12    15128.37    11180.32   2179.94 o 
  -5   7  12    32762.18    29830.65   1438.89 o 
  -2   7  12    20249.69    20015.20    771.64 o 
   1   7  12     4131.94     3803.52    233.70 o 
   4   7  12    15607.38    15910.85    550.73 o 
   7   7  12     8635.39     9269.72    431.16 o 
 -13   8  12     7256.51     7607.64    448.37 o 
 -10   8  12     5522.97     5830.90    257.11 o 
  -7   8  12    13730.36    14514.54    799.13 o 
  -4   8  12    10836.41    11328.62    772.62 o 
  -1   8  12    17656.01    17874.29    739.80 o 
   2   8  12    19046.27    17778.24    868.41 o 
   5   8  12     3609.17     3585.71    168.82 o 
   8   8  12     3253.49     3040.21    189.72 o 
 -15   9  12     4122.66     4506.68    243.04 o 
 -12   9  12    11668.80    13638.06    532.91 o 
  -9   9  12    27202.63    26388.36   1664.02 o 
  -6   9  12    13869.45    12851.99   1711.74 o 
  -3   9  12    15322.33    16796.71    571.52 o 
   0   9  12    13039.37    14058.06    546.28 o 
   3   9  12     9385.69     9423.12    395.70 o 
   6   9  12     7673.47     7021.66    319.57 o 
   9   9  12     2611.81     2784.04    245.72 o 
 -17  10  12     4235.68     4414.08    245.62 o 
 -14  10  12     2210.46     2293.27    140.46 o 
 -11  10  12     6255.58     6774.56    421.73 o 
  -8  10  12     3498.27     3230.15    459.04 o 
  -5  10  12     5769.88     5789.45    429.82 o 
  -2  10  12    15126.77    15192.58    776.97 o 
   1  10  12    11722.60    10827.01   1056.34 o 
   4  10  12     7715.56     8098.03    413.50 o 
   7  10  12     7786.30     7626.26    423.96 o 
 -19  11  12     4377.12     4171.10    314.52 o 
 -16  11  12     9750.47    10125.55    435.17 o 
 -13  11  12    13753.47    13813.37    610.02 o 
 -10  11  12     5053.60     4278.03    400.59 o 
  -7  11  12    18626.18    21381.79   1384.48 o 
  -4  11  12    18166.43    19126.07    800.43 o 
  -1  11  12    11246.10     9770.80    728.69 o 
   2  11  12     4275.67     3915.61    279.45 o 
   5  11  12     2061.94     2033.19    197.95 o 
   8  11  12     3384.84     3394.43    272.94 o 
 -18  12  12     2456.52     2309.99    158.77 o 
 -15  12  12     4523.28     4138.75    323.71 o 
 -12  12  12    11592.98    11486.40    827.88 o 
  -9  12  12     7854.26     8118.05    492.37 o 
  -6  12  12     4688.84     4512.63    247.16 o 
  -3  12  12    15325.36    15882.64    978.84 o 
   0  12  12     4858.21     5024.50    253.06 o 
   3  12  12     2463.44     2698.80    263.65 o 
   6  12  12     4564.14     4087.69    304.11 o 
 -17  13  12     3654.72     3428.55    209.78 o 
 -14  13  12     4961.12     4776.77    377.59 o 
 -11  13  12     4491.07     4099.06    396.02 o 
  -8  13  12     7470.94     6182.71    406.10 o 
  -5  13  12     9612.63    10113.67    520.53 o 
  -2  13  12     6193.34     5940.96    317.27 o 
   1  13  12     2372.69     2275.52    204.89 o 
   4  13  12     4688.35     4390.42    310.66 o 
 -16  14  12     1222.58     1196.44    101.21 o 
 -13  14  12     2923.17     2767.77    298.90 o 
 -10  14  12     6585.72     8059.64    497.44 o 
  -7  14  12     7205.63     7664.67    447.24 o 
  -4  14  12     4793.82     4491.83    383.66 o 
  -1  14  12    10721.87    11313.57    621.62 o 
   2  14  12     5756.41     5375.68    413.67 o 
 -18  15  12     1927.32     2058.78    154.34 o 
 -15  15  12     4628.31     4700.66    253.52 o 
 -12  15  12     5612.11     6210.65    480.68 o 
  -9  15  12     3100.33     3263.45    218.63 o 
  -6  15  12     1341.91     1404.22    132.17 o 
  -3  15  12     4587.85     4991.38    265.85 o 
   0  15  12     4599.14     5172.80    413.34 o 
   3  15  12     3041.02     2857.25    253.84 o 
 -17  16  12     5500.80     5788.89    304.39 o 
 -14  16  12     7025.67     6645.88    466.43 o 
 -11  16  12     6996.70     7859.65    881.99 o 
  -8  16  12     7451.76     7747.39    401.88 o 
  -5  16  12     5956.62     6023.11    362.70 o 
  -2  16  12     1346.33     1220.09    186.87 o 
   1  16  12     5472.48     5737.07    452.41 o 
 -16  17  12     3090.77     3393.73    234.09 o 
 -13  17  12     4987.86     5446.80    447.55 o 
 -10  17  12     2617.27     2591.71    176.11 o 
  -7  17  12     3225.87     3213.01    249.20 o 
  -4  17  12     2833.86     2925.29    224.40 o 
  -1  17  12     3018.30     2661.90    398.04 o 
 -15  18  12     2358.26     2439.06    201.26 o 
 -12  18  12     4938.23     4966.53    269.35 o 
  -9  18  12     6853.37     6963.95    475.15 o 
  -6  18  12     4137.26     4172.57    278.98 o 
  -3  18  12     4437.60     4632.95    394.01 o 
 -11  19  12     2774.80     2872.06    239.64 o 
  -8  19  12     4769.41     4697.55    352.11 o 
  -1   1  13    27541.77    27821.50   1729.64 o 
  -3   2  13    19862.93    18361.94    640.23 o 
   0   2  13    25236.23    24302.64    984.88 o 
  -5   3  13     7638.78     8206.84    283.50 o 
  -2   3  13    29106.60    30741.74    885.82 o 
   1   3  13    22452.18    21677.38    657.68 o 
  -7   4  13    14492.67    14259.76    532.24 o 
  -4   4  13    19445.94    19969.11    621.79 o 
  -1   4  13    10811.21    10642.27    336.80 o 
   2   4  13    29839.19    29113.86   1295.37 o 
  -9   5  13    15330.15    15446.77    515.74 o 
  -6   5  13    20370.62    19780.65    606.48 o 
  -3   5  13    21434.09    21891.53    657.55 o 
   0   5  13    11819.01    10645.15    391.93 o 
   3   5  13    15000.95    13889.21    745.44 o 
 -11   6  13     6844.90     7074.67    261.64 o 
  -8   6  13     2733.36     2673.65    123.06 o 
  -5   6  13     4715.46     5376.08    252.46 o 
  -2   6  13    17233.22    16716.53   1006.27 o 
   1   6  13     7484.35     7608.14    320.46 o 
   4   6  13     9916.72     9370.33    450.43 o 
 -13   7  13    10458.70     9448.63    415.74 o 
 -10   7  13    15120.67    15389.97    610.12 o 
  -7   7  13    13056.10    14477.33    685.22 o 
  -4   7  13     8625.28     8587.51    397.04 o 
  -1   7  13     3204.56     3376.85    133.45 o 
   2   7  13    32103.94    32015.74   1210.62 o 
   5   7  13     2695.69     2835.38    139.88 o 
 -15   8  13     1823.75     1919.94    130.06 o 
 -12   8  13     3394.76     3532.40    164.21 o 
  -9   8  13    18930.58    18952.57    909.97 o 
  -6   8  13    15757.97    13384.09   1200.16 o 
  -3   8  13    11015.03    10977.40    604.18 o 
   0   8  13    10364.60    10602.41    528.72 o 
   3   8  13     7916.64     7707.85    308.95 o 
   6   8  13     6688.08     6936.89    284.54 o 
 -17   9  13     4966.29     5019.81    250.22 o 
 -14   9  13     8110.32     8974.34    374.10 o 
 -11   9  13     6420.68     6489.41    307.27 o 
  -8   9  13     6782.02     5801.35    352.43 o 
  -5   9  13    31261.74    34120.37   1537.62 o 
  -2   9  13    17203.49    17557.40    639.76 o 
   1   9  13     4640.86     4250.23    210.61 o 
   4   9  13     4167.19     4242.52    211.92 o 
   7   9  13     7808.37     7084.94    352.08 o 
 -19  10  13     1458.02     1121.50    167.35 o 
 -16  10  13     6126.70     6348.30    287.62 o 
 -13  10  13     6291.15     6158.48    290.31 o 
 -10  10  13     3441.10     2658.11    187.56 o 
  -7  10  13     8838.02     7972.78    620.78 o 
  -4  10  13     5309.58     4977.73    270.83 o 
  -1  10  13    10578.73    10855.92    943.41 o 
   2  10  13     9738.98     9678.09    673.64 o 
   5  10  13     6027.29     5473.82    378.58 o 
   8  10  13     2461.88     2289.88    225.25 o 
 -18  11  13     4017.35     3495.47    218.15 o 
 -15  11  13     1870.94     1818.99    141.79 o 
 -12  11  13     9241.18     7205.56    674.14 o 
  -9  11  13    10115.98    10255.35    630.24 o 
  -6  11  13     3387.17     3400.48    258.87 o 
  -3  11  13     8751.54     8862.44    508.84 o 
   0  11  13     9503.39    11022.29    532.62 o 
   3  11  13     6831.91     6792.32    460.11 o 
   6  11  13     7258.31     7300.43    470.64 o 
 -17  12  13     2810.51     2441.96    169.48 o 
 -14  12  13     5290.35     5073.43    260.89 o 
 -11  12  13     8361.18     9883.63    583.92 o 
  -8  12  13     9083.38     8169.52   1508.92 o 
  -5  12  13     8470.72     7221.68    962.54 o 
  -2  12  13     8762.83     7738.67    511.32 o 
   1  12  13     3037.94     3066.72    198.67 o 
   4  12  13     2749.60     2768.19    236.06 o 
   7  12  13     2306.65     2196.82    197.41 o 
 -16  13  13     5289.52     4474.94    246.95 o 
 -13  13  13     3583.62     3683.34    296.39 o 
 -10  13  13     2531.46     2557.58    217.84 o 
  -7  13  13     7706.04     8070.05    376.75 o 
  -4  13  13     5641.41     4673.03    294.46 o 
  -1  13  13     4982.05     5151.93    253.91 o 
   2  13  13     5519.81     5522.59    437.85 o 
   5  13  13     2158.85     2038.29    207.10 o 
 -18  14  13     1576.83     1586.36    132.90 o 
 -15  14  13     3268.50     3217.95    168.44 o 
 -12  14  13     5550.59     4943.89    437.77 o 
  -9  14  13     8175.22     8590.87    622.60 o 
  -6  14  13     6648.82     6546.94    328.96 o 
  -3  14  13     7817.43     7641.10    702.31 o 
   0  14  13     3796.43     3432.16    650.65 o 
   3  14  13     2641.87     2529.99    243.63 o 
 -17  15  13     1500.74     1481.07    124.70 o 
 -14  15  13     4493.73     5136.35    363.41 o 
 -11  15  13     5082.44     5540.54    492.49 o 
  -8  15  13     6478.70     6731.45    344.14 o 
  -5  15  13     5293.21     5553.18    349.48 o 
  -2  15  13     4559.02     5173.92    333.75 o 
   1  15  13     4178.10     4003.05    358.42 o 
 -16  16  13     4637.27     5075.64    269.80 o 
 -13  16  13     2929.23     3123.07    260.18 o 
 -10  16  13     4008.16     3993.07    237.26 o 
  -7  16  13     3598.18     3398.44    282.43 o 
  -4  16  13     2407.27     2142.19    175.24 o 
  -1  16  13     2852.64     2656.03    264.47 o 
 -15  17  13     2595.46     2691.93    260.50 o 
 -12  17  13     6090.15     6734.20    540.70 o 
  -9  17  13     5789.52     5804.48    413.12 o 
  -6  17  13     2464.12     2563.78    191.81 o 
  -3  17  13     2742.47     2421.30    319.23 o 
 -14  18  13     1971.52     2432.15    303.20 o 
 -11  18  13     1918.11     1762.35    143.14 o 
  -8  18  13     2437.96     2241.32    204.41 o 
  -5  18  13     5530.40     5462.43    343.07 o 
 -13  19  13     2191.25     1961.92    249.92 o 
 -10  19  13     4364.23     3961.84    302.99 o 
  -7  19  13     4372.36     3845.68    305.67 o 
   0   1  14    42699.14    44159.36   1168.58 o 
  -2   2  14    16183.86    16490.82    532.48 o 
   1   2  14    23481.37    20859.64    698.50 o 
  -4   3  14    18852.39    19087.58    647.87 o 
  -1   3  14     1388.53     1587.79     58.54 o 
   2   3  14    13194.45    13755.11    420.97 o 
  -6   4  14    41374.07    43487.23   1418.69 o 
  -3   4  14    56488.20    54023.66   2958.96 o 
   0   4  14     9173.53     9639.57    380.13 o 
   3   4  14    22936.51    23862.73    739.41 o 
  -8   5  14     6314.81     5871.26    228.48 o 
  -5   5  14    15133.08    14193.31    451.33 o 
  -2   5  14     3751.64     3863.80    137.27 o 
   1   5  14    18772.75    18076.78    688.16 o 
   4   5  14    14653.62    15294.68    550.70 o 
 -10   6  14    20941.54    20313.59    797.47 o 
  -7   6  14     3655.35     3707.34    140.06 o 
  -4   6  14    17491.82    18699.18    631.83 o 
  -1   6  14    28444.45    27857.76    983.34 o 
   2   6  14    22412.23    21647.00    781.06 o 
   5   6  14     8860.55     8744.39    349.76 o 
 -12   7  14     2499.72     2419.82    129.43 o 
  -9   7  14    11423.73    12027.58    475.02 o 
  -6   7  14    19530.37    17612.82    770.03 o 
  -3   7  14     8372.01     9261.25    323.53 o 
   0   7  14    11330.51    12133.90    491.59 o 
   3   7  14    14258.50    15125.64    588.91 o 
   6   7  14     7236.04     7565.60    314.97 o 
 -14   8  14    15040.18    14959.39    677.32 o 
 -11   8  14    11223.98    10597.91    483.70 o 
  -8   8  14    11993.68    12895.07    696.96 o 
  -5   8  14    30036.11    19855.55   3003.76 o 
  -2   8  14    18644.48    18560.38    648.18 o 
   1   8  14    10804.56    10657.09    424.15 o 
   4   8  14     1729.74     1683.09    112.11 o 
   7   8  14     2018.17     1902.89    141.31 o 
 -16   9  14     2991.37     3257.76    199.81 o 
 -13   9  14     8762.99    10046.77    418.06 o 
 -10   9  14     9351.11     7573.35    806.43 o 
  -7   9  14     7093.85     6274.47    427.39 o 
  -4   9  14     8847.01     8719.05    378.01 o 
  -1   9  14    21568.91    22483.93   1032.77 o 
   2   9  14     6484.42     6617.05    269.87 o 
   5   9  14     7349.89     7492.67    369.48 o 
   8   9  14     7013.80     8020.35    425.35 o 
 -18  10  14     4225.94     4145.19    244.07 o 
 -15  10  14     2739.03     2616.60    152.01 o 
 -12  10  14    16573.99    15027.05    643.57 o 
  -9  10  14     7439.82     7109.06    538.87 o 
  -6  10  14    18346.64    16823.06    985.52 o 
  -3  10  14     8007.36     7422.27    465.66 o 
   0  10  14     8112.38     9092.89    488.07 o 
   3  10  14     4848.28     5048.76    289.12 o 
   6  10  14     5355.45     6100.61    400.44 o 
   9  10  14     1637.13     1707.63    194.40 o 
 -17  11  14     3055.26     3158.20    202.80 o 
 -14  11  14     2367.02     2443.57    138.31 o 
 -11  11  14     3570.37     3328.38    235.45 o 
  -8  11  14     8937.21     7326.16    541.24 o 
  -5  11  14     5752.95     5950.77    280.94 o 
  -2  11  14    10989.14    12597.79    675.20 o 
   1  11  14    10695.00    10479.66    598.04 o 
   4  11  14     6148.33     5398.27    367.73 o 
   7  11  14     5285.48     4708.41    330.21 o 
 -16  12  14     5018.27     4882.53    256.14 o 
 -13  12  14     6640.61     6292.55    320.87 o 
 -10  12  14    11490.48    10840.39   1171.14 o 
  -7  12  14     5960.96     6681.89    398.05 o 
  -4  12  14     3347.44     3601.93    259.28 o 
  -1  12  14     4457.11     4782.82    336.31 o 
   2  12  14     7441.80     7342.04    535.62 o 
   5  12  14     3589.41     3275.09    267.20 o 
 -18  13  14     3209.19     3076.92    188.65 o 
 -15  13  14     4744.09     4621.29    216.39 o 
 -12  13  14     8908.43     9598.72    579.12 o 
  -9  13  14     7051.76     7485.80    484.65 o 
  -6  13  14     8757.92     9032.14    443.01 o 
  -3  13  14     6588.41     5857.45    604.16 o 
   0  13  14     3385.09     3014.81    607.60 o 
   3  13  14     5210.95     4480.16    353.35 o 
 -17  14  14     2176.53     2026.74    159.76 o 
 -14  14  14     2036.42     1977.63    197.73 o 
 -11  14  14     3445.14     3954.29    344.66 o 
  -8  14  14     4613.90     4482.33    466.82 o 
  -5  14  14     6575.77     6647.81    396.49 o 
  -2  14  14     8633.09     8893.05    500.16 o 
   1  14  14     3734.76     3565.44    409.44 o 
   4  14  14     1840.11     1668.60    190.44 o 
 -16  15  14     6952.03     7459.24    417.10 o 
 -13  15  14     5623.38     5781.83    450.74 o 
 -10  15  14     7476.86     7639.28    722.72 o 
  -7  15  14     5474.22     5033.16    347.33 o 
  -4  15  14     8446.65     7641.52   1139.54 o 
  -1  15  14     3768.87     3837.03    439.23 o 
   2  15  14     3340.79     3193.39    320.29 o 
 -15  16  14     1785.28     1737.16    205.94 o 
 -12  16  14     1987.81     2223.94    219.17 o 
  -9  16  14     2874.73     2771.54    183.09 o 
  -6  16  14     3569.63     3678.75    248.40 o 
  -3  16  14     1662.99     1735.42    158.71 o 
   0  16  14     2034.55     1781.99    237.30 o 
 -14  17  14     2661.65     3146.58    277.09 o 
 -11  17  14     4235.89     4968.42    517.27 o 
  -8  17  14     6133.91     6273.20    425.10 o 
  -5  17  14     2600.21     2490.42    198.62 o 
  -2  17  14     2765.61     2975.10    294.51 o 
 -13  18  14     2826.05     3164.89    329.75 o 
 -10  18  14     3576.67     3560.92    274.91 o 
  -7  18  14     2379.46     2447.78    204.59 o 
  -4  18  14     4911.41     5055.49    513.26 o 
  -9  19  14     2879.31     2970.57    240.09 o 
   0   0  15    37059.55    34669.42   1704.41 o 
   1   1  15     9496.45     8314.06    407.13 o 
  -1   2  15    19251.36    17651.49    498.04 o 
   2   2  15    23067.42    23830.71    675.96 o 
  -3   3  15    38650.96    39421.15   1228.22 o 
   0   3  15    10490.86    12054.20    389.22 o 
   3   3  15     8419.97     8653.92    337.11 o 
  -5   4  15    25998.54    27122.14    823.50 o 
  -2   4  15    10413.28     9550.14    318.27 o 
   1   4  15    11567.53    10730.96    440.79 o 
   4   4  15    16488.02    16085.98    523.87 o 
  -7   5  15    18830.65    17028.94    806.98 o 
  -4   5  15     7244.70     7275.83    283.40 o 
  -1   5  15     6669.65     6703.51    206.58 o 
   2   5  15    18447.83    19936.01    707.35 o 
   5   5  15    11954.47    10980.66    435.70 o 
  -9   6  15     3467.25     3318.53    179.51 o 
  -6   6  15    13920.01    13592.55    463.22 o 
  -3   6  15    17704.77    18887.74    612.74 o 
   0   6  15     8822.24     8862.48    324.48 o 
   3   6  15     4087.74     3662.22    209.69 o 
   6   6  15     8619.84     8869.75    368.24 o 
 -11   7  15     4025.75     4155.46    181.05 o 
  -8   7  15     1727.89     1990.83    163.96 o 
  -5   7  15    11242.57    10980.98    529.86 o 
  -2   7  15    13981.03    13784.28    509.56 o 
   1   7  15    14009.35    15354.88    564.43 o 
   4   7  15     8241.65     8773.24    350.78 o 
   7   7  15     5925.94     5616.95    266.09 o 
 -13   8  15    12621.65    12962.48    808.78 o 
 -10   8  15    18927.25    19650.88    782.51 o 
  -7   8  15     5239.05     5556.99    340.48 o 
  -4   8  15     1846.26     2017.84     97.90 o 
  -1   8  15    17963.12    18197.77    693.24 o 
   2   8  15     6472.70     6684.36    281.39 o 
   5   8  15     1549.23     1637.67     98.30 o 
   8   8  15     4087.14     4153.26    215.33 o 
 -15   9  15     3111.28     3162.54    172.65 o 
 -12   9  15     6960.46     7714.89    312.37 o 
  -9   9  15     6309.09     6162.65    523.13 o 
  -6   9  15    16733.87    12200.19   1070.71 o 
  -3   9  15    12438.99    10381.81   1433.67 o 
   0   9  15     7547.54     6639.67    581.53 o 
   3   9  15     6017.66     6115.04    270.33 o 
   6   9  15     4755.65     5199.47    273.27 o 
   9   9  15     3967.90     3966.36    311.63 o 
 -17  10  15     4635.09     4549.03    287.22 o 
 -14  10  15     2273.30     2139.51    133.00 o 
 -11  10  15     3241.24     3400.88    226.84 o 
  -8  10  15    13410.41    14072.96    799.69 o 
  -5  10  15    17156.02    18048.93    712.54 o 
  -2  10  15    12386.23    14145.62   1935.98 o 
   1  10  15    10229.43    10287.51    426.92 o 
   4  10  15     7970.94     6434.41    425.29 o 
   7  10  15     1697.19     1684.75    185.98 o 
 -16  11  15     2940.68     3413.12    238.15 o 
 -13  11  15     9450.62     9996.44    397.20 o 
 -10  11  15    12507.05    12211.86    774.75 o 
  -7  11  15     5952.71     6126.37    435.96 o 
  -4  11  15     5043.59     4451.67    271.33 o 
  -1  11  15     8670.88     8749.16    632.30 o 
   2  11  15     3648.78     3469.68    307.04 o 
   5  11  15     2186.70     1783.45    186.96 o 
 -18  12  15     2963.98     3002.19    200.72 o 
 -15  12  15     1907.80     2051.70    156.57 o 
 -12  12  15     5950.50     5473.23    394.16 o 
  -9  12  15     5803.81     5560.02    606.29 o 
  -6  12  15     5421.85     5305.00    285.42 o 
  -3  12  15     5865.08     5452.98    429.90 o 
   0  12  15     3077.07     2608.36    186.38 o 
   3  12  15    10512.28    11364.36    750.57 o 
   6  12  15     5913.05     6617.21    437.97 o 
 -17  13  15     4704.93     4114.17    238.34 o 
 -14  13  15     3915.28     3743.30    260.78 o 
 -11  13  15     5082.00     5058.62    479.69 o 
  -8  13  15     7694.78     8962.85    511.33 o 
  -5  13  15     6958.44     7082.65    390.46 o 
  -2  13  15     6357.85     6095.97    684.02 o 
   1  13  15     5478.79     4842.45    482.10 o 
   4  13  15     1494.22     1494.69    179.31 o 
 -16  14  15     4051.49     3784.72    256.14 o 
 -13  14  15     2143.82     1991.82    177.98 o 
 -10  14  15     8144.69     8479.26    630.81 o 
  -7  14  15     4596.04     4672.03    613.97 o 
  -4  14  15     2743.00     2727.20    373.55 o 
  -1  14  15     3590.39     3578.35    329.04 o 
   2  14  15     4964.87     4869.86    407.42 o 
 -15  15  15     4268.73     4130.96    278.59 o 
 -12  15  15     2753.62     2989.65    267.04 o 
  -9  15  15     2092.73     2532.94    279.93 o 
  -6  15  15     7177.96     7498.04    433.04 o 
  -3  15  15     4304.44     4157.24    277.65 o 
   0  15  15     1874.53     1677.93    227.55 o 
 -14  16  15     2900.21     3180.16    282.47 o 
 -11  16  15     3255.85     3281.11    317.10 o 
  -8  16  15     6507.29     6740.92    427.80 o 
  -5  16  15     6584.58     6753.09    610.71 o 
  -2  16  15     3065.15     2777.54    395.67 o 
 -13  17  15     3350.19     3975.95    361.20 o 
 -10  17  15     2549.91     2352.43    182.70 o 
  -7  17  15     1587.78     1598.27    179.32 o 
  -4  17  15     1989.42     2192.70    188.30 o 
 -12  18  15     6195.57     6423.47    546.71 o 
  -9  18  15     4606.21     4564.81    332.99 o 
  -6  18  15     3905.40     3899.69    258.41 o 
  -1   1  16    17691.78    20213.73    513.07 o 
  -3   2  16    11257.14    11275.84    324.70 o 
   0   2  16     3918.09     3673.62    104.42 o 
  -5   3  16    14405.91    13467.74    570.37 o 
  -2   3  16    28636.09    26138.80   1081.27 o 
   1   3  16    53711.35    58535.77   1786.02 o 
  -7   4  16    24823.35    24284.02    830.71 o 
  -4   4  16    23176.19    24778.14    745.79 o 
  -1   4  16     8238.09     8890.46    285.47 o 
   2   4  16     5694.88     5312.40    331.12 o 
  -9   5  16    11358.12    11423.59    395.97 o 
  -6   5  16    24334.61    23012.31    797.57 o 
  -3   5  16    16967.82    18904.20    576.78 o 
   0   5  16    15419.07    14427.21    810.06 o 
   3   5  16    14721.30    13562.42    502.84 o 
 -11   6  16     6977.98     6103.32    269.03 o 
  -8   6  16    13010.49    14526.44    593.74 o 
  -5   6  16     6932.14     6998.50    247.33 o 
  -2   6  16    18322.74    17013.77    621.83 o 
   1   6  16    14464.82    15352.36    607.80 o 
   4   6  16     7207.50     7328.44    278.34 o 
 -13   7  16     7569.36     7299.06    330.19 o 
 -10   7  16    16002.93    16072.17    577.06 o 
  -7   7  16     7187.09     8551.30    367.11 o 
  -4   7  16     6769.09     6872.11    279.34 o 
  -1   7  16     2219.88     2507.75    113.74 o 
   2   7  16     4907.17     4878.25    276.72 o 
   5   7  16     8185.40     8334.35    335.23 o 
 -15   8  16     3361.14     3244.88    176.81 o 
 -12   8  16     4473.59     4509.13    211.15 o 
  -9   8  16    13634.60    13137.92    654.57 o 
  -6   8  16     3570.38     3215.61    207.99 o 
  -3   8  16    12440.53    11909.63    469.10 o 
   0   8  16    20239.89    20365.97   1091.24 o 
   3   8  16    11964.47    13210.92    484.05 o 
   6   8  16     3736.00     3540.78    188.57 o 
 -17   9  16     8470.98     8165.62    439.87 o 
 -14   9  16     8371.26     8064.51    350.96 o 
 -11   9  16     7432.57     7675.46    333.55 o 
  -8   9  16    10173.63     9179.63    671.29 o 
  -5   9  16    19205.19    18113.35    743.62 o 
  -2   9  16    13014.64    13231.49    814.58 o 
   1   9  16     5864.36     5916.80    258.46 o 
   4   9  16     2912.85     2704.41    176.26 o 
   7   9  16     1307.50     1252.13    119.09 o 
 -16  10  16     3574.25     3963.10    225.50 o 
 -13  10  16     4649.17     4716.58    228.71 o 
 -10  10  16     5491.01     4427.01    661.38 o 
  -7  10  16    14289.30    11159.08   1159.14 o 
  -4  10  16     9221.55     9152.71    465.76 o 
  -1  10  16    10446.70     9629.11    611.78 o 
   2  10  16     8321.00     8487.18    438.58 o 
   5  10  16     8263.66     7452.23    487.55 o 
   8  10  16     1544.01     1662.56    194.66 o 
 -18  11  16     2911.42     2677.36    189.80 o 
 -15  11  16     3561.44     3380.47    182.74 o 
 -12  11  16     4651.38     4265.65    338.60 o 
  -9  11  16    10765.94    10902.28    621.80 o 
  -6  11  16    10524.04    10751.68    571.37 o 
  -3  11  16     4623.78     4201.14    634.70 o 
   0  11  16     4774.56     4963.00    282.32 o 
   3  11  16     5232.48     5843.69    447.13 o 
   6  11  16     2381.68     2385.68    306.34 o 
 -17  12  16     4341.89     4117.10    241.74 o 
 -14  12  16     5446.18     4900.45    239.68 o 
 -11  12  16     9001.49     9361.66    862.37 o 
  -8  12  16     6242.99     6376.88    408.47 o 
  -5  12  16     4803.78     3906.56    295.94 o 
  -2  12  16     5805.03     6299.44    368.37 o 
   1  12  16     4640.05     4155.09    424.13 o 
   4  12  16     2187.78     1756.62    191.70 o 
 -16  13  16     4038.71     3852.71    219.78 o 
 -13  13  16     2387.97     2147.03    192.44 o 
 -10  13  16     3734.20     3280.39    266.30 o 
  -7  13  16     4370.40     4313.68    320.76 o 
  -4  13  16     3194.93     3307.27    227.63 o 
  -1  13  16     4220.78     3957.37    245.82 o 
   2  13  16     9198.24     9125.65   1077.06 o 
   5  13  16     4436.76     4402.64    331.85 o 
 -15  14  16     5770.44     6670.92    531.47 o 
 -12  14  16     4769.24     5027.52    353.32 o 
  -9  14  16     5832.64     6193.75    465.08 o 
  -6  14  16     8961.88     8819.51    507.90 o 
  -3  14  16     2565.34     2565.47    196.32 o 
   0  14  16     1833.57     1660.86    216.79 o 
   3  14  16     1089.09     1123.06    156.31 o 
 -17  15  16     2286.50     2334.32    161.97 o 
 -14  15  16     2550.15     3058.47    266.33 o 
 -11  15  16     1535.51     1455.37    210.71 o 
  -8  15  16     2363.64     1996.22    161.01 o 
  -5  15  16     5736.05     5649.63    431.29 o 
  -2  15  16     5010.02     4910.35    295.94 o 
   1  15  16     2712.49     2735.25    286.50 o 
 -16  16  16     2704.07     2463.62    279.07 o 
 -13  16  16     4805.58     4546.24    404.40 o 
 -10  16  16     2314.41     2040.68    265.22 o 
  -7  16  16     5226.27     4704.58    341.66 o 
  -4  16  16     4281.02     4469.14    300.39 o 
  -1  16  16     5528.66     5202.28    589.01 o 
 -15  17  16     3146.28     3580.82    345.62 o 
 -12  17  16     5083.62     6034.02    591.04 o 
  -9  17  16     5475.82     5100.09    356.37 o 
  -6  17  16     3569.94     3421.58    366.77 o 
  -3  17  16     1479.43     1762.09    276.86 o 
 -11  18  16     2604.81     2734.33    432.97 o 
  -8  18  16     1171.67     1089.16    138.07 o 
  -5  18  16     3188.55     2922.69    277.15 o 
   0   1  17    19481.42    17653.93    490.87 o 
  -2   2  17     1238.04     1459.72     55.59 o 
   1   2  17    16883.64    15397.54    445.22 o 
  -4   3  17    38655.80    40512.12   1149.37 o 
  -1   3  17    14885.35    14506.70    429.22 o 
   2   3  17     8751.74     9974.21    328.13 o 
  -6   4  17    14130.74    13383.93    497.09 o 
  -3   4  17    20588.34    20346.14    894.23 o 
   0   4  17    30793.94    27824.63    974.70 o 
   3   4  17     8013.15     8364.59    371.42 o 
  -8   5  17    18977.17    19177.52    832.95 o 
  -5   5  17     1137.86     1076.46     60.29 o 
  -2   5  17     9224.79    10096.13    340.12 o 
   1   5  17     9968.79     8814.60    393.79 o 
   4   5  17     4633.49     4306.16    173.65 o 
 -10   6  17     5133.89     4941.31    213.66 o 
  -7   6  17     6328.90     6626.48    269.55 o 
  -4   6  17    12729.11    12785.49    387.93 o 
  -1   6  17    29232.92    29121.10   1116.55 o 
   2   6  17    10443.76    10767.74    417.45 o 
   5   6  17    15386.93    15013.99    609.89 o 
 -12   7  17      867.59      823.65     81.91 o 
  -9   7  17    11953.80    12507.21    523.58 o 
  -6   7  17    20269.35    20458.18    866.07 o 
  -3   7  17    11796.17    13201.27    471.77 o 
   0   7  17     2528.02     2571.04    152.01 o 
   3   7  17    10105.65    11124.46    424.70 o 
   6   7  17     2243.08     2355.99    141.00 o 
 -14   8  17     8591.02     8837.95    394.57 o 
 -11   8  17     8277.66     8311.33    342.54 o 
  -8   8  17     9238.64     9741.41    587.31 o 
  -5   8  17     3325.93     3183.61    183.93 o 
  -2   8  17     7328.28     7013.85    346.91 o 
   1   8  17     6083.05     6763.38    271.40 o 
   4   8  17     6234.38     5782.73    265.65 o 
   7   8  17     4796.45     4710.14    236.48 o 
 -16   9  17     3632.78     3571.03    193.48 o 
 -13   9  17     4251.76     3864.13    201.56 o 
 -10   9  17     6889.04     7455.80    467.30 o 
  -7   9  17     1939.46     2024.56    170.74 o 
  -4   9  17    10434.91     9979.73   1168.01 o 
  -1   9  17    10620.77    10672.14    528.90 o 
   2   9  17     8005.14     7868.67    314.80 o 
   5   9  17     7566.34     7345.55    365.61 o 
   8   9  17     4488.59     4469.78    333.62 o 
 -18  10  17     2999.82     2648.67    226.59 o 
 -15  10  17     4298.27     4834.43    242.19 o 
 -12  10  17     5609.02     5791.24    282.80 o 
  -9  10  17    10628.67    10166.37    733.01 o 
  -6  10  17    18664.03    17691.93   1739.18 o 
  -3  10  17     5092.03     5268.01    607.66 o 
   0  10  17     8948.04     7498.67    555.84 o 
   3  10  17     4856.33     4725.87    376.00 o 
   6  10  17      206.02      145.47     95.88 o 
 -17  11  17     4095.84     4486.35    287.77 o 
 -14  11  17     4271.49     4243.42    215.61 o 
 -11  11  17     3595.52     2882.92    225.50 o 
  -8  11  17     7645.92     7060.59    445.67 o 
  -5  11  17     9637.07     8935.47    404.72 o 
  -2  11  17     8486.48     8207.36    473.69 o 
   1  11  17    10396.49    11343.65    576.38 o 
   4  11  17     4463.19     3708.56    291.70 o 
   7  11  17     4598.63     4694.89    345.51 o 
 -16  12  17     5619.75     5476.57    338.39 o 
 -13  12  17     5889.61     4770.82    337.09 o 
 -10  12  17     6032.65     6007.06    514.35 o 
  -7  12  17     4749.67     4756.57    394.23 o 
  -4  12  17    11268.53    11874.42    767.99 o 
  -1  12  17     2196.07     2104.97    158.94 o 
   2  12  17     5265.60     5078.77    412.59 o 
   5  12  17     4440.86     3863.98    305.90 o 
 -15  13  17     2609.04     2665.56    196.77 o 
 -12  13  17     3629.80     4438.76    297.82 o 
  -9  13  17     4908.62     4050.29   1105.76 o 
  -6  13  17    10619.75    10503.50    703.00 o 
  -3  13  17     2310.77     2417.01    189.93 o 
   0  13  17     2906.26     3058.65    296.90 o 
   3  13  17     4021.61     3983.77    395.05 o 
 -17  14  17     2347.55     2446.60    166.95 o 
 -14  14  17     2019.06     2168.31    205.86 o 
 -11  14  17     5971.75     6253.83    498.58 o 
  -8  14  17     2580.27     2767.65    284.51 o 
  -5  14  17     4030.23     3209.69    339.25 o 
  -2  14  17     6390.46     6784.19    375.98 o 
   1  14  17     2107.33     2186.05    256.96 o 
 -16  15  17     4158.71     4051.61    319.02 o 
 -13  15  17     6579.03     5887.88    464.37 o 
 -10  15  17     5193.24     5224.49    431.22 o 
  -7  15  17     3279.35     3692.88    290.48 o 
  -4  15  17     3751.60     4121.12    273.07 o 
  -1  15  17     2925.28     2617.88    263.72 o 
 -15  16  17     1899.76     1793.41    245.05 o 
 -12  16  17      963.20     1233.91    210.81 o 
  -9  16  17     4531.20     4805.87    291.66 o 
  -6  16  17     4069.55     3728.39    284.75 o 
  -3  16  17     1364.61     1578.97    134.29 o 
 -14  17  17     3291.22     3964.07    377.05 o 
 -11  17  17     3690.67     3723.52    409.04 o 
  -8  17  17     2888.11     2858.67    227.82 o 
  -5  17  17     4297.48     4266.98    288.08 o 
 -10  18  17     1315.81     1488.07    140.46 o 
  -7  18  17     1410.63     1574.09    174.60 o 
   0   0  18    41107.45    42444.40   1921.13 o 
   1   1  18     7805.40     8292.99    227.15 o 
  -1   2  18     8018.07     8216.51    226.39 o 
   2   2  18    24647.21    25090.39    631.34 o 
  -3   3  18     8586.20     9494.56    283.14 o 
   0   3  18    23193.75    22821.09    807.77 o 
   3   3  18     4771.57     5219.69    175.88 o 
  -5   4  18     7304.65     7172.73    232.01 o 
  -2   4  18    11942.35    11545.95    434.10 o 
   1   4  18     8702.47     8229.50    737.34 o 
   4   4  18    14762.95    14608.81    546.29 o 
  -7   5  18    15330.26    14664.15    764.90 o 
  -4   5  18     5514.87     5745.57    182.67 o 
  -1   5  18    19610.04    20635.68    798.76 o 
   2   5  18    21114.04    20576.53    816.93 o 
   5   5  18     7631.68     7475.05    325.96 o 
  -9   6  18     7310.78     6969.36    312.79 o 
  -6   6  18    16290.99    15012.94   1037.99 o 
  -3   6  18    17689.39    18261.92    662.50 o 
   0   6  18    10190.31    10675.04    424.26 o 
   3   6  18     4751.49     4584.33    187.96 o 
   6   6  18     2922.66     2795.99    155.64 o 
 -11   7  18     4687.52     5017.57    225.16 o 
  -8   7  18     8332.45     7872.33    314.67 o 
  -5   7  18    22171.90    19306.51   1529.88 o 
  -2   7  18     8608.77     8257.31    341.79 o 
   1   7  18    10175.37    10145.05    395.94 o 
   4   7  18    12913.08    12563.10    822.55 o 
   7   7  18     5137.75     5156.79    247.60 o 
 -13   8  18     6653.46     7016.36    310.92 o 
 -10   8  18    11790.39    10704.57    433.17 o 
  -7   8  18     5091.20     5040.26    269.21 o 
  -4   8  18     6708.76     7157.00    340.70 o 
  -1   8  18       65.62       59.51     43.17 o 
   2   8  18     4988.16     4723.78    316.92 o 
   5   8  18     3323.24     2944.96    189.58 o 
   8   8  18     4120.93     4104.81    220.53 o 
 -15   9  18     2850.74     2677.87    155.95 o 
 -12   9  18     6032.40     6213.48    310.02 o 
  -9   9  18     6010.43     6212.36    346.49 o 
  -6   9  18     8259.89     7737.74    980.42 o 
  -3   9  18     6310.31     6083.44    355.08 o 
   0   9  18     4856.60     4518.44    238.72 o 
   3   9  18     6031.87     5841.39    296.48 o 
   6   9  18     3862.66     3630.20    264.84 o 
   9   9  18     3846.18     3879.25    312.65 o 
 -17  10  18     3802.22     3827.87    259.14 o 
 -14  10  18     5248.35     5209.31    250.53 o 
 -11  10  18     4456.38     5145.62    316.02 o 
  -8  10  18     6280.76     5713.47    652.26 o 
  -5  10  18     9507.52     8845.85    561.81 o 
  -2  10  18     7552.15     7431.55    386.33 o 
   1  10  18     8088.56     7489.65    419.46 o 
   4  10  18     6935.02     6269.34    418.11 o 
   7  10  18     1621.96     1535.67    183.15 o 
 -16  11  18     4186.59     4500.63    254.11 o 
 -13  11  18     8094.60     8115.39    355.12 o 
 -10  11  18    10821.23    10832.57    764.60 o 
  -7  11  18     5225.21     6090.27    546.73 o 
  -4  11  18     8899.88    10221.16    522.87 o 
  -1  11  18     4532.51     3870.36    305.79 o 
   2  11  18     5708.92     5607.45    600.12 o 
   5  11  18      809.30      648.24    132.28 o 
 -15  12  18     3173.89     3182.63    204.20 o 
 -12  12  18     1847.60     1479.35    160.95 o 
  -9  12  18     1554.53     1594.15    166.76 o 
  -6  12  18     9035.12     8865.17    445.49 o 
  -3  12  18     8663.92     8119.62    606.48 o 
   0  12  18     8053.85     8665.63    470.40 o 
   3  12  18     3416.30     3142.11    261.27 o 
 -17  13  18     3579.14     3187.72    198.32 o 
 -14  13  18     3923.82     3605.71    288.34 o 
 -11  13  18     7522.34     7264.90    506.91 o 
  -8  13  18     1748.53     1990.81    240.94 o 
  -5  13  18     9745.94     9403.40    476.79 o 
  -2  13  18     4975.35     5442.26    303.15 o 
   1  13  18     2063.09     2328.39    258.28 o 
   4  13  18     2533.66     2430.20    225.77 o 
 -16  14  18     1652.33     1599.72    158.14 o 
 -13  14  18     4703.52     4602.96    299.18 o 
 -10  14  18     8065.90     7897.43   1267.98 o 
  -7  14  18     6089.32     5391.67    350.22 o 
  -4  14  18     1994.62     1921.80    209.43 o 
  -1  14  18     3650.93     3342.13    323.39 o 
   2  14  18     4043.46     3991.37    316.79 o 
 -15  15  18     1971.24     2080.36    193.80 o 
 -12  15  18     3086.01     3325.41    340.57 o 
  -9  15  18     4618.78     4845.91    531.26 o 
  -6  15  18     2166.06     1933.31    201.60 o 
  -3  15  18     1696.48     1768.51    150.59 o 
   0  15  18     1022.86      775.10    175.45 o 
 -14  16  18     3985.90     4750.12    545.12 o 
 -11  16  18     2290.16     2699.73    368.57 o 
  -8  16  18     2280.91     2367.73    207.69 o 
  -5  16  18     4815.37     5041.50    306.62 o 
  -2  16  18     3444.61     3111.85    308.14 o 
 -13  17  18     2832.81     3324.03    328.77 o 
 -10  17  18     2345.93     2335.18    352.93 o 
  -7  17  18     1253.87     1253.12    154.36 o 
  -4  17  18     1821.97     1731.02    190.15 o 
  -9  18  18     3430.85     3517.47    271.72 o 
  -1   1  19    11057.43    11256.08    351.09 o 
  -3   2  19     5104.02     5148.49    163.55 o 
   0   2  19    28072.18    29908.27    786.88 o 
  -5   3  19     5709.25     6042.29    204.52 o 
  -2   3  19    11920.82    11716.66    330.07 o 
   1   3  19    25774.47    24919.21    756.18 o 
  -7   4  19    26122.96    24968.74    833.60 o 
  -4   4  19     8710.50     8713.48    346.90 o 
  -1   4  19    12226.55    11132.18    612.60 o 
   2   4  19    10941.28    10493.04    525.71 o 
  -9   5  19     9227.33     8654.16    346.43 o 
  -6   5  19     6065.05     6246.58    245.63 o 
  -3   5  19    26681.91    25705.70    852.87 o 
   0   5  19    16619.08    18340.81    652.47 o 
   3   5  19    13466.25    13084.29    495.18 o 
 -11   6  19     6514.40     6739.26    299.15 o 
  -8   6  19     2962.64     3238.40    159.79 o 
  -5   6  19     8516.18     9755.39    470.69 o 
  -2   6  19    15470.53    16145.11    721.53 o 
   1   6  19    11353.64    11917.61    490.17 o 
   4   6  19     6196.10     7011.31    308.86 o 
 -13   7  19     4542.65     5182.98    261.76 o 
 -10   7  19     6522.90     7232.43    270.06 o 
  -7   7  19    16302.64    16375.39    694.63 o 
  -4   7  19    19644.21    18579.55    944.34 o 
  -1   7  19     8644.84     8882.28    410.76 o 
   2   7  19     9734.23    10574.67    382.92 o 
   5   7  19     6931.31     6732.31    329.82 o 
 -15   8  19     1498.05     1568.62    114.32 o 
 -12   8  19     1674.17     1699.21    132.72 o 
  -9   8  19     5015.84     4954.35    274.76 o 
  -6   8  19     6966.49     5863.20    267.04 o 
  -3   8  19     5448.72     5377.05    291.57 o 
   0   8  19    10014.87     9878.07    450.98 o 
   3   8  19     6674.78     6635.91    339.74 o 
   6   8  19     4436.01     4201.33    239.75 o 
 -17   9  19     4780.24     5021.17    281.82 o 
 -14   9  19     9007.43     8898.77    386.67 o 
 -11   9  19     5628.96     6278.54    301.18 o 
  -8   9  19     4636.10     4283.90    320.31 o 
  -5   9  19    12093.55    11735.56    558.99 o 
  -2   9  19     4731.92     4169.12    219.42 o 
   1   9  19     1042.70     1035.68     84.41 o 
   4   9  19     7906.57     7147.40    451.77 o 
   7   9  19     2334.68     2445.80    228.01 o 
 -16  10  19     1705.05     1807.04    145.70 o 
 -13  10  19     7551.30     8270.37    359.68 o 
 -10  10  19     4231.23     3580.06    398.27 o 
  -7  10  19     8786.73     7253.71    698.01 o 
  -4  10  19    13360.70    14945.61    852.89 o 
  -1  10  19     5133.85     5114.39    275.00 o 
   2  10  19     5297.79     5784.46    457.71 o 
   5  10  19     5669.92     5566.08    395.23 o 
 -15  11  19     5456.29     5897.64    364.12 o 
 -12  11  19     4667.24     3509.99    363.03 o 
  -9  11  19     9242.96    10201.94    593.52 o 
  -6  11  19     2627.33     2447.20    177.08 o 
  -3  11  19     9412.99     9701.92    508.71 o 
   0  11  19     7579.30     8156.46    435.10 o 
   3  11  19      728.65      669.19    124.53 o 
   6  11  19     3309.84     2933.74    262.86 o 
 -17  12  19     2957.77     2875.87    219.66 o 
 -14  12  19     5392.01     5069.02    385.61 o 
 -11  12  19     8764.59     9592.08    608.33 o 
  -8  12  19     2413.69     2876.50    304.79 o 
  -5  12  19    10035.32    10354.03    568.75 o 
  -2  12  19     7757.15     6593.91    344.43 o 
   1  12  19     6826.51     7094.86    534.02 o 
   4  12  19     3468.97     3206.45    267.54 o 
 -16  13  19     2157.92     1956.67    169.36 o 
 -13  13  19     2869.15     2526.74    239.31 o 
 -10  13  19     3422.39     3833.19    336.76 o 
  -7  13  19     8987.65     8711.46    521.82 o 
  -4  13  19     4471.57     4982.18    318.83 o 
  -1  13  19     3766.33     3277.97    250.37 o 
   2  13  19     4818.64     5200.25    378.75 o 
 -15  14  19     2479.50     2310.61    232.74 o 
 -12  14  19     6790.25     6633.92    632.23 o 
  -9  14  19     5529.78     6682.57   1135.04 o 
  -6  14  19     3412.67     3360.67    208.86 o 
  -3  14  19     6530.99     6396.57    626.35 o 
   0  14  19     2724.86     2823.63    306.08 o 
 -14  15  19     2686.03     3146.03    395.87 o 
 -11  15  19     2168.48     2273.84    268.88 o 
  -8  15  19     1149.33     1082.40    110.03 o 
  -5  15  19     4092.23     3821.73    318.36 o 
  -2  15  19     2347.08     2185.59    252.94 o 
 -13  16  19     2754.47     3182.41    321.59 o 
 -10  16  19     6873.63     8315.13   1193.60 o 
  -7  16  19     3046.00     2722.17    227.89 o 
  -4  16  19      867.24      725.87    117.53 o 
 -12  17  19     2668.15     2888.03    458.17 o 
  -9  17  19     3955.81     4900.15    347.35 o 
  -6  17  19     2818.99     2905.12    212.17 o 
   0   1  20     7240.88     7291.88    194.34 o 
  -2   2  20    10240.40     9648.95    376.94 o 
   1   2  20    15966.80    15053.34    424.18 o 
  -4   3  20    14600.59    14664.39    439.74 o 
  -1   3  20    10464.09    11371.22    357.18 o 
   2   3  20     4774.74     5099.63    182.44 o 
  -6   4  20     7900.33     7623.34    286.31 o 
  -3   4  20    21653.53    21732.77    674.19 o 
   0   4  20     4175.79     4109.95    166.82 o 
   3   4  20    17990.06    16724.80    678.10 o 
  -8   5  20     7467.11     6907.56    437.08 o 
  -5   5  20     3544.84     3158.21    136.88 o 
  -2   5  20     3765.89     4370.53    172.66 o 
   1   5  20     3784.15     3578.98    207.48 o 
   4   5  20     9669.91    10343.62    431.26 o 
 -10   6  20     6669.95     6705.15    285.00 o 
  -7   6  20     7120.78     8140.24    402.26 o 
  -4   6  20    16578.29    15406.74   1210.85 o 
  -1   6  20    10603.18    10825.72    620.72 o 
   2   6  20     6513.49     6865.34    283.79 o 
   5   6  20    11679.06    11393.96    513.45 o 
 -12   7  20     4324.56     4659.18    235.87 o 
  -9   7  20     3520.53     3445.19    224.48 o 
  -6   7  20     7420.12     6645.35    304.52 o 
  -3   7  20     9992.09    10660.65    572.31 o 
   0   7  20     4829.28     5036.13    229.10 o 
   3   7  20     6466.31     6317.49    263.28 o 
   6   7  20     4913.69     4439.33    368.33 o 
 -14   8  20     3516.30     3639.79    197.98 o 
 -11   8  20     4390.13     4368.02    203.97 o 
  -8   8  20     7907.74     7313.99    460.74 o 
  -5   8  20    10685.61    11818.52    896.66 o 
  -2   8  20     3562.56     3095.70    274.26 o 
   1   8  20     6063.16     6088.59    245.62 o 
   4   8  20     7363.88     7519.43    371.90 o 
   7   8  20     2757.90     2690.30    182.75 o 
 -16   9  20     1932.43     1841.98    148.36 o 
 -13   9  20     3394.74     3431.36    180.77 o 
 -10   9  20     2858.97     2910.59    192.44 o 
  -7   9  20     4941.10     5194.15    342.44 o 
  -4   9  20     7959.01     7877.00    475.29 o 
  -1   9  20     6018.94     6542.82    492.71 o 
   2   9  20     3541.62     3786.67    242.68 o 
   5   9  20     5466.69     5606.60    335.40 o 
   8   9  20     4435.34     4308.34    372.61 o 
 -15  10  20     3622.62     3965.80    232.92 o 
 -12  10  20     7207.23     8060.49    380.39 o 
  -9  10  20     7768.47     7730.21    585.24 o 
  -6  10  20     3058.17     3276.87    271.57 o 
  -3  10  20     7736.82     7837.26    465.11 o 
   0  10  20     2200.84     2338.47    172.54 o 
   3  10  20     2347.91     2344.55    222.98 o 
   6  10  20     1799.15     1718.68    198.22 o 
 -17  11  20     2238.83     2149.05    162.34 o 
 -14  11  20     4359.66     4223.41    235.27 o 
 -11  11  20     9118.80     8520.61    504.32 o 
  -8  11  20     8239.50     9559.58    644.23 o 
  -5  11  20     5134.16     5439.77    303.83 o 
  -2  11  20     5503.71     4174.96    680.35 o 
   1  11  20     6313.29     6903.65    703.33 o 
   4  11  20     3738.12     3601.96    293.05 o 
 -16  12  20     4335.25     3671.46    214.22 o 
 -13  12  20     4434.12     4127.27    310.17 o 
 -10  12  20     5151.53     4947.80    350.89 o 
  -7  12  20     3235.43     3401.98    307.81 o 
  -4  12  20     4509.41     4105.86    229.52 o 
  -1  12  20     3945.90     3938.19    245.39 o 
   2  12  20      488.31      343.63    117.90 o 
 -15  13  20     3245.67     2916.42    180.81 o 
 -12  13  20     3110.26     2579.51    280.71 o 
  -9  13  20     5507.37     5311.27   2114.74 o 
  -6  13  20     4999.74     5027.51    286.71 o 
  -3  13  20     9855.86     9801.58    547.00 o 
   0  13  20     4488.05     4488.96    433.13 o 
   3  13  20     6341.83     6010.30    407.11 o 
 -14  14  20     2609.89     3174.11    358.18 o 
 -11  14  20     2574.96     2580.23    291.18 o 
  -8  14  20     2606.05     2645.17    357.15 o 
  -5  14  20     2356.00     2388.25    181.81 o 
  -2  14  20     3886.19     3875.30    281.64 o 
   1  14  20     4633.69     4755.28    364.83 o 
 -13  15  20     3410.22     4739.81    519.39 o 
 -10  15  20     7615.16     7963.57    751.27 o 
  -7  15  20     1950.49     1788.33    154.13 o 
  -4  15  20     4579.01     4404.97    310.77 o 
  -1  15  20     2361.22     1863.26    232.57 o 
 -12  16  20      890.97      714.46    226.04 o 
  -9  16  20     3664.90     2471.84    480.73 o 
  -6  16  20     3325.05     2940.59    222.51 o 
  -3  16  20     1911.02     1684.82    238.18 o 
 -11  17  20     2612.86     2431.72    347.15 o 
  -8  17  20     2974.83     2819.28    224.66 o 
   0   0  21     5532.94     4885.32    253.84 o 
   1   1  21     2759.02     2635.43    100.25 o 
  -1   2  21    19847.98    20409.37    608.46 o 
   2   2  21    12857.82    12453.82    440.92 o 
  -3   3  21    20211.46    20588.53    770.37 o 
   0   3  21     8440.57     8334.60    271.69 o 
   3   3  21     2262.57     2406.67     95.77 o 
  -5   4  21    18805.19    20316.27    704.13 o 
  -2   4  21    17153.42    18203.40    634.49 o 
   1   4  21    11619.66    11252.77    436.08 o 
   4   4  21    14132.59    13553.09    621.05 o 
  -7   5  21     5475.20     5805.52    314.82 o 
  -4   5  21     7015.20     7797.73    444.46 o 
  -1   5  21     6250.65     6544.12    316.27 o 
   2   5  21     9587.23     9481.49    347.66 o 
   5   5  21     6656.99     6726.93    289.91 o 
  -9   6  21     4411.75     4790.09    269.67 o 
  -6   6  21    12608.06    12351.37    603.28 o 
  -3   6  21    20929.66    19683.51    829.42 o 
   0   6  21     5458.01     5226.66    334.99 o 
   3   6  21     5518.98     5656.55    247.60 o 
   6   6  21    12739.22    12850.29    598.04 o 
 -11   7  21     7513.38     8250.74    356.34 o 
  -8   7  21     3932.03     4159.64    200.76 o 
  -5   7  21     8731.46     9318.75    962.39 o 
  -2   7  21     8870.48     8134.50    479.03 o 
   1   7  21    10740.30    11077.89    450.32 o 
   4   7  21     7229.18     7173.52    356.01 o 
   7   7  21     2525.83     2334.74    163.76 o 
 -13   8  21     5051.72     5471.61    256.37 o 
 -10   8  21     7133.04     7552.36    492.38 o 
  -7   8  21     3238.19     2965.69    161.77 o 
  -4   8  21     5789.55     5871.64    303.57 o 
  -1   8  21    10761.60    10131.32    476.37 o 
   2   8  21     4143.23     3900.43    203.26 o 
   5   8  21      991.44     1051.01    111.87 o 
   8   8  21     5190.86     5685.58    304.48 o 
 -15   9  21      845.77      730.01     94.50 o 
 -12   9  21     7253.93     7734.31    347.90 o 
  -9   9  21     6044.64     5767.59    292.50 o 
  -6   9  21     4553.36     4228.90    276.06 o 
  -3   9  21    12180.41    12180.57    822.22 o 
   0   9  21     9716.93     9962.12    503.13 o 
   3   9  21     6395.98     6126.41    408.48 o 
   6   9  21     3099.53     2817.47    318.76 o 
 -14  10  21     2645.15     2829.82    177.28 o 
 -11  10  21     2104.57     1924.80    134.34 o 
  -8  10  21     9080.49     9397.71    681.14 o 
  -5  10  21     4497.80     4168.47    263.56 o 
  -2  10  21     2252.72     2331.96    180.23 o 
   1  10  21     2460.14     2671.26    271.30 o 
   4  10  21     3368.59     3455.57    284.66 o 
 -16  11  21     4541.98     4936.40    276.44 o 
 -13  11  21     4230.75     4377.74    238.12 o 
 -10  11  21    10914.89     9389.81   1296.39 o 
  -7  11  21     8167.27     6876.16    598.24 o 
  -4  11  21     6132.82     7354.96    357.29 o 
  -1  11  21     6974.45     7138.68    750.44 o 
   2  11  21     2070.03     1817.48    198.54 o 
   5  11  21     4598.86     4610.35    352.23 o 
 -15  12  21     2360.57     2245.98    153.32 o 
 -12  12  21     6439.41     6069.63    504.42 o 
  -9  12  21     2484.00     2518.10    265.12 o 
  -6  12  21     2707.17     2658.33    200.94 o 
  -3  12  21     8064.81     6703.63    440.92 o 
   0  12  21     3463.91     2948.48    290.05 o 
   3  12  21     2909.03     3079.26    266.16 o 
 -14  13  21     3937.47     3875.62    360.97 o 
 -11  13  21     4052.68     4497.39    395.88 o 
  -8  13  21     8912.59     8526.24    870.18 o 
  -5  13  21     1871.43     1727.15    150.30 o 
  -2  13  21     4260.71     4198.41    240.19 o 
   1  13  21     4382.54     4508.87    350.36 o 
 -13  14  21     2558.65     2320.42    254.79 o 
 -10  14  21     6011.87     6822.03    633.05 o 
  -7  14  21     3769.12     3213.78    399.01 o 
  -4  14  21     5814.82     6254.78    364.54 o 
  -1  14  21     3282.25     2944.55    295.67 o 
 -12  15  21     1752.00     2109.21    321.18 o 
  -9  15  21     2428.90     3039.56    377.17 o 
  -6  15  21     4977.80     4959.91    317.26 o 
  -3  15  21     3277.48     3597.75    281.29 o 
 -11  16  21     1633.95     2232.27    344.88 o 
  -8  16  21     2241.69     2283.08    224.13 o 
  -5  16  21     2846.75     2448.53    192.56 o 
  -1   1  22     6980.65     7199.50    261.00 o 
  -3   2  22     4218.99     4623.19    169.04 o 
   0   2  22     6826.49     6300.84    223.87 o 
  -5   3  22     6356.45     6272.66    268.54 o 
  -2   3  22    17965.40    17714.61    750.36 o 
   1   3  22     4107.97     4063.79    176.84 o 
  -7   4  22     4888.54     5026.75    214.02 o 
  -4   4  22     8367.34     8073.64    547.26 o 
  -1   4  22     8321.94     6888.09    294.41 o 
   2   4  22     5214.12     5128.74    209.21 o 
  -9   5  22     7125.19     7427.98    320.15 o 
  -6   5  22    14781.49    15655.48    638.57 o 
  -3   5  22    18236.48    17817.79    844.88 o 
   0   5  22     7812.73     8151.66    304.07 o 
   3   5  22     4129.71     4050.09    199.05 o 
 -11   6  22     7455.28     8079.48    354.56 o 
  -8   6  22     4687.97     5219.63    239.92 o 
  -5   6  22     7645.11     7782.40    370.10 o 
  -2   6  22     7662.68     8270.17    340.92 o 
   1   6  22     4412.14     5019.51    207.59 o 
   4   6  22     6936.13     7291.98    357.59 o 
 -13   7  22     6779.65     7110.85    319.68 o 
 -10   7  22     9157.57     9431.11    400.41 o 
  -7   7  22     5085.61     5023.07    387.74 o 
  -4   7  22     5127.85     4699.88    285.15 o 
  -1   7  22    10851.06    10877.63    485.10 o 
   2   7  22     5326.10     5316.24    233.63 o 
   5   7  22     6370.73     6353.50    332.68 o 
 -15   8  22     1182.24      996.85    124.04 o 
 -12   8  22     5839.63     6555.10    313.75 o 
  -9   8  22     5525.93     5634.37    292.46 o 
  -6   8  22     4600.86     4835.19    284.00 o 
  -3   8  22     3274.79     3857.42    197.24 o 
   0   8  22    10686.11    11614.49    551.85 o 
   3   8  22     5283.94     4970.38    272.37 o 
   6   8  22     2222.15     2128.60    160.71 o 
 -14   9  22     2351.36     2529.81    153.35 o 
 -11   9  22     2828.26     2873.15    174.80 o 
  -8   9  22     4765.29     4648.19    243.58 o 
  -5   9  22     1117.33      930.48     96.76 o 
  -2   9  22     5281.51     4790.42    367.37 o 
   1   9  22     2154.54     2206.01    153.46 o 
   4   9  22     2262.79     2386.34    229.75 o 
   7   9  22     3647.75     3644.49    295.60 o 
 -16  10  22     3844.24     4156.03    245.25 o 
 -13  10  22     2679.97     2488.48    156.58 o 
 -10  10  22     2858.93     2208.39    156.79 o 
  -7  10  22     7149.03     6634.23    426.87 o 
  -4  10  22     9020.81     9697.33    445.33 o 
  -1  10  22     7231.44     7909.05    485.72 o 
   2  10  22     4597.87     4166.74    312.63 o 
   5  10  22     3961.89     3976.07    313.44 o 
 -15  11  22     2671.29     2687.66    175.96 o 
 -12  11  22     2291.05     2262.97    161.72 o 
  -9  11  22     5409.02     4572.34    366.07 o 
  -6  11  22     3385.96     3336.17    261.93 o 
  -3  11  22     2416.65     2661.86    204.18 o 
   0  11  22     2526.25     2599.62    191.24 o 
   3  11  22     3012.19     2947.04    260.01 o 
 -14  12  22     2876.18     3057.88    187.53 o 
 -11  12  22     7784.41     8692.03    822.02 o 
  -8  12  22    11242.04    11323.20    726.75 o 
  -5  12  22     4021.12     4265.91    261.25 o 
  -2  12  22     5451.11     5055.29    360.06 o 
   1  12  22     3899.03     4340.00    329.72 o 
 -13  13  22     2906.22     2809.74    315.44 o 
 -10  13  22     3118.40     3619.88    417.87 o 
  -7  13  22     4278.81     4259.54    282.84 o 
  -4  13  22     4469.53     4289.43    266.37 o 
  -1  13  22      617.01      571.71    140.16 o 
   2  13  22     2821.01     2274.17    250.81 o 
 -12  14  22     5293.01     6895.42    940.43 o 
  -9  14  22     4078.93     3717.23    406.06 o 
  -6  14  22     3385.24     3451.99    234.37 o 
  -3  14  22     4142.93     4575.47    271.61 o 
   0  14  22     3911.82     3880.35    427.50 o 
 -11  15  22     2763.81     2760.69    385.09 o 
  -8  15  22     1104.07     1157.24    116.97 o 
  -5  15  22     4878.59     4884.49    338.68 o 
  -2  15  22     3791.37     3299.25    337.97 o 
 -10  16  22     2389.76     3322.24    374.03 o 
  -7  16  22     3083.53     3345.64    362.73 o 
   0   1  23     9188.79     8819.93    299.95 o 
  -2   2  23     3292.63     3115.71    154.19 o 
   1   2  23    11514.58    11337.61    405.58 o 
  -4   3  23    16707.29    16138.22    645.18 o 
  -1   3  23    16118.11    15849.92    598.27 o 
   2   3  23     1079.88     1241.11     83.68 o 
  -6   4  23     4094.20     4172.34    207.12 o 
  -3   4  23    10760.58    11055.03    497.81 o 
   0   4  23     2329.69     2213.66    108.65 o 
   3   4  23     4285.40     3992.21    199.64 o 
  -8   5  23    11721.67    11897.49    529.02 o 
  -5   5  23     5976.78     6623.25    268.69 o 
  -2   5  23    20608.20    23080.78   1425.85 o 
   1   5  23    11963.50    12025.94    446.39 o 
   4   5  23     2719.72     2381.54    156.06 o 
 -10   6  23     8661.50     9143.80    398.48 o 
  -7   6  23     8069.07     8504.86    434.47 o 
  -4   6  23     9078.87     7041.10    459.70 o 
  -1   6  23    13708.36    13068.33    719.66 o 
   2   6  23     6478.00     6879.26    286.99 o 
   5   6  23     9190.54     9877.57    499.81 o 
 -12   7  23     3548.21     4170.85    207.00 o 
  -9   7  23     5161.72     4898.66    283.46 o 
  -6   7  23     8162.38     7915.75    362.61 o 
  -3   7  23     1878.71     1773.30    104.71 o 
   0   7  23     4995.40     5110.45    298.75 o 
   3   7  23     8907.95     9047.93    412.23 o 
   6   7  23     2249.55     2393.37    170.60 o 
 -14   8  23     1918.18     1752.39    143.00 o 
 -11   8  23     4634.58     4799.99    227.90 o 
  -8   8  23     7924.75     7621.65    475.79 o 
  -5   8  23     7178.78     6451.27    445.91 o 
  -2   8  23    12668.38    11897.21    573.96 o 
   1   8  23     7358.50     6941.68    448.25 o 
   4   8  23     2212.14     2202.13    187.26 o 
   7   8  23     5814.48     6033.49    415.89 o 
 -16   9  23     2490.47     2613.78    201.16 o 
 -13   9  23     3491.66     3715.88    203.37 o 
 -10   9  23     3607.19     3742.28    225.89 o 
  -7   9  23     2118.32     2383.86    155.79 o 
  -4   9  23     3267.01     3081.27    196.50 o 
  -1   9  23     4593.78     5110.36    271.06 o 
   2   9  23     2277.66     2444.49    222.42 o 
   5   9  23     2618.42     2902.64    259.96 o 
 -15  10  23     5957.59     6287.37    330.11 o 
 -12  10  23     3326.53     3299.21    200.32 o 
  -9  10  23     8111.77     9013.55    456.72 o 
  -6  10  23     3264.43     3354.27    228.89 o 
  -3  10  23     4265.52     4434.83    260.90 o 
   0  10  23     5772.88     5409.02    381.69 o 
   3  10  23     5845.00     5099.20    367.86 o 
   6  10  23     1430.87     1055.66    349.86 o 
 -14  11  23      255.66      136.92     79.31 o 
 -11  11  23     4002.59     3430.63    253.12 o 
  -8  11  23     6897.90     6528.05    448.92 o 
  -5  11  23     3722.87     4057.22    225.86 o 
  -2  11  23     4500.14     4661.05    279.90 o 
   1  11  23     2296.71     2382.11    233.92 o 
   4  11  23     3841.32     3537.31    295.53 o 
 -13  12  23     3170.85     3615.58    226.93 o 
 -10  12  23     1834.81     1983.89    652.80 o 
  -7  12  23     4742.09     5391.07    311.42 o 
  -4  12  23     7186.80     6658.54    366.61 o 
  -1  12  23     1128.83     1071.84    131.19 o 
   2  12  23     1307.12      998.03    162.44 o 
 -12  13  23     3020.88     3264.08    305.22 o 
  -9  13  23     4040.17     3057.12    380.92 o 
  -6  13  23     4228.55     3995.55    271.46 o 
  -3  13  23     5699.69     5712.36    356.01 o 
   0  13  23     3383.58     3643.71    353.54 o 
 -14  14  23     2334.14     2430.82    527.60 o 
 -11  14  23     6587.40     6579.74    938.29 o 
  -8  14  23     1553.38     1660.82    144.14 o 
  -5  14  23     2127.93     2637.31    201.40 o 
  -2  14  23     2190.22     1857.07    240.39 o 
 -10  15  23     3513.55     3544.71    406.25 o 
  -7  15  23     4366.08     4586.60    363.19 o 
  -4  15  23     3656.71     4028.07    287.88 o 
  -9  16  23     1692.11     1488.32    283.68 o 
  -6  16  23     2822.20     3342.38    294.66 o 
   0   0  24    10310.26     9597.01   1079.40 o 
   1   1  24    10397.53     9381.85    401.26 o 
  -1   2  24     8218.12     7762.92    330.60 o 
   2   2  24     5839.80     5895.06    251.64 o 
  -3   3  24     3459.70     3581.30    188.20 o 
   0   3  24     7251.93     7526.24    304.50 o 
   3   3  24     3332.09     3098.35    182.20 o 
  -5   4  24     4965.41     5498.17    243.79 o 
  -2   4  24    11135.08    11261.99    501.78 o 
   1   4  24     5593.22     5144.16    222.98 o 
   4   4  24     5099.18     4409.85    297.74 o 
  -7   5  24     4154.02     4534.51    239.17 o 
  -4   5  24     5601.01     5089.24    257.71 o 
  -1   5  24     6292.41     6134.96    293.92 o 
   2   5  24     7078.45     7800.67    347.92 o 
   5   5  24     5669.77     6085.74    314.12 o 
  -9   6  24     8588.28     9632.05    438.48 o 
  -6   6  24     8171.06     8931.47    522.60 o 
  -3   6  24     4938.61     5350.33    261.75 o 
   0   6  24     4430.90     4198.94    193.74 o 
   3   6  24     3333.99     3195.44    195.40 o 
   6   6  24     4292.99     4104.07    236.48 o 
 -11   7  24     3223.94     3159.63    189.34 o 
  -8   7  24     8372.00     9465.12    545.52 o 
  -5   7  24     8265.89     8222.06    582.84 o 
  -2   7  24     8023.92     7951.03    466.99 o 
   1   7  24     7090.78     7403.02    355.80 o 
   4   7  24     7138.45     6823.11    352.14 o 
   7   7  24     1498.39     1525.79    139.87 o 
 -13   8  24     2591.40     2845.42    163.20 o 
 -10   8  24     2975.49     3189.42    208.93 o 
  -7   8  24     3612.95     3330.17    285.03 o 
  -4   8  24     6302.84     5767.18    321.80 o 
  -1   8  24     4955.51     5147.04    286.51 o 
   2   8  24     6495.38     6509.69    438.56 o 
   5   8  24     2402.92     2338.08    230.18 o 
 -15   9  24     4831.33     5255.06    290.57 o 
 -12   9  24     5583.02     5752.44    304.82 o 
  -9   9  24    11905.81    10192.02    531.40 o 
  -6   9  24     4498.71     4438.82    544.29 o 
  -3   9  24     6914.63     6893.50    563.86 o 
   0   9  24     5763.21     5920.00    362.17 o 
   3   9  24     4893.10     5092.36    362.17 o 
   6   9  24     5385.53     5497.53    393.48 o 
 -14  10  24      670.00      364.14     93.20 o 
 -11  10  24     2916.82     2885.43    194.97 o 
  -8  10  24     2941.87     2436.12    178.69 o 
  -5  10  24     1785.68     1928.48    148.70 o 
  -2  10  24     1098.06     1108.13    110.67 o 
   1  10  24     1207.02     1033.59    153.57 o 
   4  10  24     3322.67     2971.23    270.86 o 
 -13  11  24     1200.97     1127.40    108.60 o 
 -10  11  24     4289.19     4370.93    306.33 o 
  -7  11  24     5149.49     5755.75    334.31 o 
  -4  11  24     5541.34     5472.47    357.65 o 
  -1  11  24     5283.95     4978.29    293.51 o 
   2  11  24     1689.41     1506.36    183.40 o 
 -12  12  24     3607.20     3326.93    306.82 o 
  -9  12  24     2085.95     2105.03    175.15 o 
  -6  12  24     1737.94     1995.46    170.59 o 
  -3  12  24     5772.80     5647.01    322.75 o 
   0  12  24     3256.26     3840.79    361.29 o 
 -14  13  24     2880.78     2950.01    237.24 o 
 -11  13  24     4335.53     5096.91    745.57 o 
  -8  13  24     4432.46     3877.88    306.92 o 
  -5  13  24     4086.82     4037.61    242.65 o 
  -2  13  24     2152.82     2194.65    168.98 o 
   1  13  24     2252.08     2056.67    246.01 o 
 -13  14  24     2040.96     2027.40    453.55 o 
 -10  14  24     3020.44     3545.58    575.84 o 
  -7  14  24     5095.32     5313.84    331.30 o 
  -4  14  24     4021.06     3928.96    251.27 o 
  -1  14  24     3452.64     3547.80    392.35 o 
  -9  15  24     1706.23     1797.21    316.04 o 
  -6  15  24     2671.67     2522.32    259.94 o 
  -1   1  25     9518.43     9486.14    421.87 o 
  -3   2  25     2175.64     2693.16    143.34 o 
   0   2  25    18413.21    19580.44   1385.69 o 
  -5   3  25     2689.15     2702.62    160.49 o 
  -2   3  25     8601.81     8625.79    378.39 o 
   1   3  25     3147.79     3554.98    156.00 o 
  -7   4  25     5876.34     6366.66    330.62 o 
  -4   4  25     3974.01     4109.52    204.40 o 
  -1   4  25     1783.60     1785.78    121.54 o 
   2   4  25    10956.58    10518.20    580.97 o 
  -9   5  25     7629.61     8477.47    539.69 o 
  -6   5  25     8267.82     8279.88    394.99 o 
  -3   5  25     6792.19     5834.38    356.64 o 
   0   5  25     9771.27     8347.82    952.73 o 
   3   5  25     4110.61     4214.84    268.46 o 
 -11   6  25     3157.84     3477.22    320.93 o 
  -8   6  25     4924.37     5515.72    321.59 o 
  -5   6  25     4998.37     4877.75    241.05 o 
  -2   6  25     9862.01    10243.03    530.54 o 
   1   6  25      662.60      576.83     88.74 o 
   4   6  25     3555.51     3974.28    239.64 o 
 -13   7  25     3896.56     3886.39    234.47 o 
 -10   7  25     3847.84     3893.93    220.51 o 
  -7   7  25    12168.74    14193.39   1022.94 o 
  -4   7  25     6813.09     6910.71    434.44 o 
  -1   7  25    11179.77    10929.72    634.27 o 
   2   7  25    11025.32    12419.34    825.33 o 
   5   7  25     3057.26     2951.16    192.84 o 
 -15   8  25     2149.58     1932.70    180.99 o 
 -12   8  25      245.51      317.41     79.40 o 
  -9   8  25     8106.42     9029.01    471.78 o 
  -6   8  25     4359.27     3838.07    237.44 o 
  -3   8  25     3329.18     2950.45    243.57 o 
   0   8  25     6694.08     6742.76    400.68 o 
   3   8  25     2803.85     2628.32    239.84 o 
   6   8  25     4054.26     4015.49    306.83 o 
 -14   9  25     2732.93     2692.39    207.44 o 
 -11   9  25     2893.27     3022.03    194.64 o 
  -8   9  25     4516.20     4679.24    330.59 o 
  -5   9  25     7339.54     7698.66    395.01 o 
  -2   9  25     3371.01     3191.85    233.38 o 
   1   9  25     1000.92      896.97    142.05 o 
   4   9  25     3665.05     3339.76    279.98 o 
 -13  10  25     1825.77     1609.64    139.48 o 
 -10  10  25     2390.11     2191.23    167.43 o 
  -7  10  25     1487.07     1823.83    195.87 o 
  -4  10  25     4285.54     3916.43    493.95 o 
  -1  10  25     5069.03     5385.94    304.41 o 
   2  10  25     2802.68     2732.25    243.78 o 
 -12  11  25     5689.45     5543.93    316.80 o 
  -9  11  25     3013.59     3212.13    275.14 o 
  -6  11  25      320.14      303.05     67.82 o 
  -3  11  25     2801.63     2872.84    209.02 o 
   0  11  25     4094.98     4172.69    321.84 o 
   3  11  25      629.96      403.97    124.38 o 
 -14  12  25     2591.93     2501.99    180.76 o 
 -11  12  25     5065.18     4620.31    351.31 o 
  -8  12  25     6891.66     7506.50    497.38 o 
  -5  12  25     5267.10     5776.20    394.80 o 
  -2  12  25     3756.37     3949.31    247.15 o 
   1  12  25     2298.69     2049.51    219.79 o 
 -13  13  25     1247.52      940.30    237.63 o 
 -10  13  25      748.45      780.77    298.85 o 
  -7  13  25     3064.26     3408.45    293.32 o 
  -4  13  25     3006.91     2798.41    206.93 o 
  -1  13  25     2389.37     2259.39    358.17 o 
 -12  14  25     3446.32     4662.71    722.01 o 
  -9  14  25     1934.74     1937.48    215.35 o 
  -6  14  25     3207.51     2947.84    290.92 o 
  -3  14  25     3292.44     3163.79    255.18 o 
  -8  15  25     3293.09     3211.66    328.25 o 
   0   1  26    11731.46    13102.35    954.23 o 
  -2   2  26     9491.32     8561.72    527.68 o 
   1   2  26     4925.04     5039.26    290.18 o 
  -4   3  26     2125.56     2248.44    140.58 o 
  -1   3  26     7697.80     7396.03    584.93 o 
   2   3  26     3529.10     3637.36    217.35 o 
  -6   4  26     5132.80     5157.57    284.08 o 
  -3   4  26     5139.69     5410.89    249.73 o 
   0   4  26     2331.23     2170.25    158.66 o 
   3   4  26     8605.78     8636.13    787.96 o 
  -8   5  26     5468.36     5767.59    293.81 o 
  -5   5  26     5200.25     5291.53    286.52 o 
  -2   5  26     5878.17     5645.56    334.01 o 
   1   5  26     4787.94     4842.56    342.69 o 
   4   5  26     4733.19     4849.14    298.20 o 
 -10   6  26     6682.42     7795.69    415.91 o 
  -7   6  26     7957.28     7871.21    724.94 o 
  -4   6  26     4889.23     4662.96    266.64 o 
  -1   6  26     8719.10     7649.50    431.82 o 
   2   6  26     6897.71     7186.28    564.46 o 
   5   6  26     3320.74     3606.70    235.15 o 
 -12   7  26     1540.37     1428.39    145.29 o 
  -9   7  26     5212.28     5655.68    313.38 o 
  -6   7  26     4192.31     3771.54    303.66 o 
  -3   7  26     3095.08     3056.73    219.54 o 
   0   7  26     2135.55     2132.61    165.54 o 
   3   7  26     3983.96     4214.07    371.59 o 
   6   7  26     6391.12     6706.57    544.26 o 
 -14   8  26     4202.61     3782.89    259.01 o 
 -11   8  26     2055.79     2317.51    156.65 o 
  -8   8  26     6877.50     7085.02    419.41 o 
  -5   8  26    10463.56     8889.31    752.87 o 
  -2   8  26     7004.21     7355.99    812.48 o 
   1   8  26     5877.56     6112.77    683.28 o 
   4   8  26      617.77      569.73    123.37 o 
 -13   9  26     1045.30     1361.44    134.11 o 
 -10   9  26     2222.21     1859.81    251.64 o 
  -7   9  26     3250.18     3136.70    209.85 o 
  -4   9  26     3166.44     3285.02    239.79 o 
  -1   9  26     5679.54     6241.47    376.12 o 
   2   9  26     2306.91     2251.54    221.95 o 
   5   9  26     4472.80     4384.96    327.55 o 
 -12  10  26     5348.03     5547.52    372.36 o 
  -9  10  26     5489.18     5755.22    392.63 o 
  -6  10  26     2704.42     3021.72    209.44 o 
  -3  10  26     4313.33     4242.87    280.22 o 
   0  10  26     4008.58     4235.72    381.00 o 
   3  10  26     4399.28     3942.32    311.45 o 
 -11  11  26     4478.83     4714.82    377.23 o 
  -8  11  26     3685.41     3852.11    271.42 o 
  -5  11  26     2624.55     3021.64    232.78 o 
  -2  11  26     4513.85     4677.80    315.99 o 
   1  11  26     2706.70     2216.41    229.98 o 
 -13  12  26     2852.40     2564.95    217.04 o 
 -10  12  26     2445.92     2408.57    198.91 o 
  -7  12  26     1932.22     1892.63    156.59 o 
  -4  12  26     3584.18     3334.81    245.49 o 
  -1  12  26     2899.86     3232.68    346.60 o 
 -12  13  26     2256.79     2899.99    576.56 o 
  -9  13  26     3229.32     3337.22    634.56 o 
  -6  13  26     3639.49     3846.80    261.73 o 
  -3  13  26     2593.73     2511.22    205.53 o 
  -8  14  26     3004.71     2261.52    255.16 o 
  -5  14  26     1369.22     1727.52    193.41 o 
   1   1  27     5826.59     6250.41    422.49 o 
  -1   2  27    10270.13    12362.62    913.90 o 
   2   2  27     4985.43     4490.22    260.99 o 
  -3   3  27     4621.20     4513.86    227.95 o 
   0   3  27     2981.62     2768.16    232.74 o 
   3   3  27     1754.63     1746.32    154.70 o 
  -5   4  27     7176.68     7830.90    536.39 o 
  -2   4  27     2388.91     2582.52    149.72 o 
   1   4  27    10540.77    10126.12    809.51 o 
   4   4  27     5057.10     5199.52    332.80 o 
  -7   5  27     5046.04     5337.16    280.03 o 
  -4   5  27     1194.55     1308.93    119.00 o 
  -1   5  27     2712.28     2778.89    206.74 o 
   2   5  27     7077.87     7399.69    564.42 o 
   5   5  27     1907.57     2227.41    178.32 o 
  -9   6  27     5322.99     5050.92    375.14 o 
  -6   6  27     6495.37     7109.87    415.02 o 
  -3   6  27     8281.72     7501.27    430.91 o 
   0   6  27      952.38     1131.87    146.41 o 
   3   6  27     3289.91     3036.65    302.66 o 
   6   6  27     3921.69     3823.03    256.66 o 
 -11   7  27     1413.71     1644.66    154.25 o 
  -8   7  27     3013.98     3077.32    213.99 o 
  -5   7  27     7210.96     7488.30    503.15 o 
  -2   7  27     4084.44     3890.32    313.57 o 
   1   7  27     6138.63     6546.98    675.60 o 
   4   7  27     2262.97     2370.56    264.90 o 
   7   7  27     4534.90     4343.82    411.93 o 
 -13   8  27     2136.36     2235.02    188.32 o 
 -10   8  27     5073.35     4329.86    264.99 o 
  -7   8  27     3737.78     3383.98    395.70 o 
  -4   8  27     2669.13     2566.24    205.15 o 
  -1   8  27    11040.87    12066.41    600.75 o 
   2   8  27     2000.37     1765.71    237.72 o 
   5   8  27     1457.99     1343.77    251.94 o 
 -12   9  27     3255.32     3121.09    221.57 o 
  -9   9  27     5048.96     4558.80    291.28 o 
  -6   9  27     6158.37     6206.71   1825.65 o 
  -3   9  27     5620.59     6456.28    392.34 o 
   0   9  27     5472.08     5433.19    454.52 o 
   3   9  27     2597.76     2332.88    287.45 o 
 -11  10  27      922.97     1043.30    110.32 o 
  -8  10  27     3039.30     3145.99    238.42 o 
  -5  10  27     1833.72     1940.41    173.63 o 
  -2  10  27     1310.39     1361.01    144.60 o 
   1  10  27     2276.82     2313.27    266.22 o 
 -13  11  27     2216.42     2042.39    252.66 o 
 -10  11  27     2566.19     2458.49    174.68 o 
  -7  11  27     2670.84     2689.02    198.99 o 
  -4  11  27     4518.57     4562.80    284.48 o 
  -1  11  27     5299.62     5729.78    797.55 o 
   2  11  27     1724.97     2008.66    267.56 o 
 -12  12  27     2797.85     2850.98    203.45 o 
  -9  12  27     1469.63     1597.93    201.90 o 
  -6  12  27      745.47      790.08    109.51 o 
  -3  12  27     2375.20     2224.31    195.75 o 
   0  12  27     1275.44     1362.46    212.83 o 
 -11  13  27     2980.17     3100.73    612.69 o 
  -8  13  27     5015.79     5583.12    334.55 o 
  -5  13  27     1749.07     1811.07    170.88 o 
  -2  13  27     1824.88     1762.67    315.30 o 
  -7  14  27     4648.09     4585.33    340.36 o 
  -1   1  28     7966.91     7664.49    827.02 o 
  -3   2  28     6971.44     7464.65    457.40 o 
   0   2  28     4895.73     4355.07    457.58 o 
  -5   3  28     5082.80     5983.07    368.79 o 
  -2   3  28     4989.81     5399.39    317.42 o 
   1   3  28     5156.96     4485.63    430.75 o 
  -7   4  28     3494.62     3351.60    225.75 o 
  -4   4  28     5366.94     5040.08    273.13 o 
  -1   4  28     1672.37     1979.03    187.70 o 
   2   4  28     5326.84     5065.71    454.64 o 
  -9   5  28     2434.62     2708.20    215.68 o 
  -6   5  28     7173.92     7376.34    882.06 o 
  -3   5  28     2995.33     3671.56    286.22 o 
   0   5  28     5629.19     6435.10    621.78 o 
   3   5  28     3424.89     2956.28    385.90 o 
 -11   6  28     1534.42     1514.94    146.32 o 
  -8   6  28     3170.93     3167.86    197.32 o 
  -5   6  28     3294.39     3626.32    254.67 o 
  -2   6  28     3121.52     3468.06    253.05 o 
   1   6  28     4050.90     4013.87    446.22 o 
   4   6  28     2178.28     2355.49    260.05 o 
 -13   7  28     4351.01     4236.88    444.10 o 
 -10   7  28     4908.87     5324.25    335.15 o 
  -7   7  28     7019.84     8002.25    459.44 o 
  -4   7  28     3654.51     3465.07    364.85 o 
  -1   7  28     7761.91     7391.46    501.74 o 
   2   7  28     3597.02     4009.69    366.93 o 
   5   7  28     3802.14     3431.66    346.98 o 
 -12   8  28     2947.28     3373.25    244.82 o 
  -9   8  28     4556.63     5432.77    341.81 o 
  -6   8  28     4894.31     4603.93    328.53 o 
  -3   8  28     3354.51     3255.84    418.80 o 
   0   8  28     7385.46     7320.81    617.77 o 
   3   8  28     3741.52     4196.51    399.27 o 
 -11   9  28     2380.86     2328.18    191.30 o 
  -8   9  28     5794.49     5924.08    408.34 o 
  -5   9  28     2428.55     2743.78    222.54 o 
  -2   9  28     6639.69     7155.27    509.20 o 
   1   9  28     2002.84     2058.48    259.33 o 
   4   9  28     1800.04     1819.61    241.53 o 
 -10  10  28     2594.04     2527.40    203.99 o 
  -7  10  28     3155.70     3298.69    269.12 o 
  -4  10  28     4303.36     4693.23    341.98 o 
  -1  10  28     2861.79     3109.35    325.42 o 
   2  10  28     3878.97     3796.10    369.47 o 
 -12  11  28     2481.11     2831.41    217.17 o 
  -9  11  28     1587.15     1846.35    192.03 o 
  -6  11  28     1851.56     1711.49    168.37 o 
  -3  11  28     1643.66     1370.54    150.02 o 
   0  11  28     2246.99     2385.04    342.14 o 
 -11  12  28     2033.77     1786.43    207.57 o 
  -8  12  28     6221.89     5252.23    649.83 o 
  -5  12  28     4045.70     3931.32    436.09 o 
  -2  12  28     1876.14     1745.92    330.55 o 
  -7  13  28     2923.57     3119.27    319.90 o 
  -4  13  28     1443.44     1318.41    186.20 o 
   0   1  29     5014.94     4206.75    582.19 o 
  -2   2  29     3060.07     3251.46    386.08 o 
   1   2  29     4846.92     3754.37    564.39 o 
  -4   3  29    12195.91    11604.19   1087.34 o 
  -1   3  29     5244.07     6130.64    781.91 o 
   2   3  29     2352.41     2460.73    274.54 o 
  -6   4  29     4112.15     4370.97    295.95 o 
  -3   4  29     5293.87     5241.55    337.60 o 
   0   4  29     6442.39     6938.89    606.69 o 
   3   4  29     4165.49     4417.49    460.46 o 
  -8   5  29     3233.80     3079.74    225.96 o 
  -5   5  29     3055.06     3220.51    227.13 o 
  -2   5  29     3074.50     2595.23    274.85 o 
   1   5  29     5811.98     5748.65   1501.28 o 
   4   5  29      212.24      311.00    215.87 o 
 -10   6  29     3259.21     3317.62    240.34 o 
  -7   6  29     4616.74     5633.07    421.84 o 
  -4   6  29     1755.02     1990.43    199.20 o 
  -1   6  29     4676.25     5042.59    511.78 o 
   2   6  29     4723.30     4281.73    677.98 o 
   5   6  29     2356.83     2424.98    543.24 o 
 -12   7  29     2449.87     2229.95    239.13 o 
  -9   7  29     1932.77     1864.56    140.47 o 
  -6   7  29     5863.53     5005.53    775.88 o 
  -3   7  29      430.49      482.56    152.89 o 
   0   7  29     2489.10     1939.97    396.95 o 
   3   7  29     3090.95     2585.95    356.74 o 
 -11   8  29     3216.03     3223.79    234.58 o 
  -8   8  29     7808.01     6856.18    466.59 o 
  -5   8  29     2095.62     2198.92    215.10 o 
  -2   8  29    10575.91    11299.05    603.52 o 
   1   8  29     3736.68     3956.83    432.47 o 
   4   8  29     2442.39     2679.21    298.82 o 
 -10   9  29     2272.85     2152.03    171.24 o 
  -7   9  29     1150.78     1409.86    149.75 o 
  -4   9  29     3902.28     4605.80    394.01 o 
  -1   9  29     3925.80     3659.29    421.98 o 
   2   9  29     1902.19     1771.60    249.82 o 
  -9  10  29     4491.29     4142.85    268.26 o 
  -6  10  29     4178.45     3916.96    346.78 o 
  -3  10  29     3176.19     3279.29    276.53 o 
   0  10  29     3408.79     3064.62    316.51 o 
 -11  11  29     1016.59     1575.51    242.63 o 
  -8  11  29     2333.81     2517.76    210.29 o 
  -5  11  29     2252.20     2511.10    206.11 o 
  -2  11  29     1884.17     2205.66    312.14 o 
  -7  12  29     3277.53     3165.68    275.83 o 
  -4  12  29     3238.94     3017.01    680.19 o 
   2   2  30     5319.20     6308.34    827.84 o 
   0   3  30     5398.94     4892.31    690.89 o 
   3   3  30     4150.09     4244.92    424.96 o 
  -5   4  30     6004.59     6926.56    479.24 o 
  -2   4  30     3749.80     3204.01    492.42 o 
   1   4  30     6377.05     5868.07    584.80 o 
   4   4  30     1993.91     2223.33    318.20 o 
  -7   5  30     3406.31     3486.23    250.62 o 
  -4   5  30     2236.36     2467.13    204.56 o 
  -1   5  30     5713.98     6380.28    838.75 o 
   2   5  30     2785.34     2442.91    328.61 o 
   5   5  30     1643.02     1701.76    273.64 o 
  -9   6  30     2968.06     3000.48    277.34 o 
  -6   6  30     4582.64     4577.93    297.93 o 
  -3   6  30     1778.63     1963.15    341.62 o 
   0   6  30     2889.65     2718.04    362.48 o 
   3   6  30     1542.63     1325.53    242.37 o 
 -11   7  30     3116.72     3664.78    319.66 o 
  -8   7  30     4779.43     5423.08    311.72 o 
  -5   7  30     2338.28     3121.76    299.37 o 
  -2   7  30     3640.09     2479.55    494.76 o 
   1   7  30     2957.74     3371.35    421.16 o 
   4   7  30     3576.80     3708.89    421.67 o 
 -10   8  30     4621.81     4739.17    316.62 o 
  -7   8  30     3408.31     3495.13    246.08 o 
  -4   8  30     1348.55     1568.18    173.99 o 
  -1   8  30     3304.87     3429.05    377.28 o 
   2   8  30     2932.83     3208.39    410.37 o 
  -9   9  30     3660.06     3761.61    261.80 o 
  -6   9  30     5226.05     4739.35    403.16 o 
  -3   9  30     5175.20     6309.44    419.75 o 
   0   9  30     4021.51     3888.86    432.07 o 
  -8  10  30     1489.85     1498.64    167.38 o 
  -5  10  30     4394.04     4462.46    508.50 o 
  -2  10  30     2507.96     2195.83    325.42 o 
  -7  11  30     4618.40     4753.97    388.17 o 
  -4  11  30     1975.66     2283.83    270.46 o 
  -5   3  31     3530.86     3384.78    515.52 o 
   1   3  31     5873.65     4419.77    638.09 o 
  -7   4  31     5280.36     6159.88    557.97 o 
  -1   4  31     1795.21     1912.82    392.16 o 
   2   4  31     2445.63     2158.19    428.35 o 
  -9   5  31     2103.75     2435.49    324.73 o 
  -6   5  31     6400.05     7107.91    990.75 o 
   0   5  31     9793.30    10639.64   1399.11 o 
   3   5  31     3453.64     3012.97    733.39 o 
 -11   6  31     1984.76     1762.48    317.33 o 
  -8   6  31     1284.47     1317.86    175.17 o 
  -5   6  31     1125.38     1248.86    203.46 o 
  -2   6  31     4779.18     3789.37    582.49 o 
   1   6  31     2186.06     1891.47    294.09 o 
   4   6  31     1566.54     1464.30    269.71 o 
 -10   7  31     3717.55     3858.48    335.35 o 
  -7   7  31     5169.98     5056.58    387.15 o 
  -4   7  31     2230.18     2597.72    226.71 o 
  -1   7  31     3201.12     3349.17    529.38 o 
   2   7  31     3695.33     3705.54    420.81 o 
  -9   8  31     3227.99     3190.25    243.05 o 
  -6   8  31     2409.02     2705.45    270.19 o 
  -3   8  31     1152.89     1185.20    353.56 o 
   0   8  31     2120.62     2240.19    340.24 o 
  -8   9  31     1228.62     1412.51    179.39 o 
  -5   9  31     6380.81     6358.25    532.58 o 
  -2   9  31     2612.87     2070.21    470.77 o 
   1   9  31     1555.53     1141.32    265.07 o 
  -7  10  31     4123.28     4775.88    413.61 o 
  -4  10  31     3366.82     3692.68    341.71 o 
  -1  10  31     2477.15     2247.39    315.68 o 
  -6  11  31     3173.52     2632.80    293.01 o 
   2   3  32     1871.21     1805.54    412.43 o 
  -6   4  32     4026.55     4348.03    599.26 o 
   3   4  32     4333.50     5477.97    545.79 o 
  -8   5  32     2695.33     2986.09    383.94 o 
   1   5  32     3415.84     3663.89    562.32 o 
   4   5  32     3006.60     2810.57    386.18 o 
 -10   6  32     1955.14     1716.27    349.51 o 
  -7   6  32     2867.28     3038.46    352.34 o 
  -1   6  32     2716.31     2682.56    487.14 o 
   2   6  32     4339.33     4115.11    458.68 o 
  -9   7  32     1647.85     2018.71    276.81 o 
  -6   7  32     1636.92     1601.32    196.05 o 
  -3   7  32     2772.46     2610.86    444.38 o 
   0   7  32     2024.22     2203.63    506.15 o 
  -8   8  32     1572.21     1526.78    156.32 o 
  -5   8  32     4392.37     4591.93    344.48 o 
  -2   8  32     1918.15     1773.23    379.70 o 
   1   8  32     2274.45     2251.18    344.43 o 
  -7   9  32     2504.13     2737.99    477.24 o 
  -4   9  32     3304.74     2491.14    566.18 o 
  -1   9  32     1331.12     1089.58    331.31 o 
   3   3  33     1801.47     2016.73    397.23 o 
   4   4  33     5310.53     6826.07    842.88 o 
  -7   5  33     2837.25     2531.87    507.24 o 
   2   5  33     3067.17     2887.95    518.89 o 
   0   6  33     2080.55     1896.63    422.74 o 
  -8   7  33      504.33      -21.55    253.98 o 
  -2   7  33     2369.73     2209.18    458.25 o 
   1   7  33     2993.32     3866.91    578.30 o 
  -7   8  33     1266.10     1062.33    198.98 o 
  -4   8  33     3244.01     3464.55    551.95 o 
  -1   8  33     2757.72     2194.62    509.11 o 
  -6   9  33     3463.29     4051.75    513.10 o 
  -1   7  34     2034.38     2379.66    500.27 o 
                                                 
